# Supplementary material for: Select early growth response (Egr) isoforms augment hypoxia inducible factor 2 (HIF-2) regulation of erythropoietin (Epo) gene expression in mammals[image]
Source: J Biol Chem. 2025 Jun 10;301(7):110355. doi: 10.1016/j.jbc.2025.110355 (PMC12274846; doi:10.1016/j.jbc.2025.110355)
Supplement: Nagati Dioum_JBC_data_raw_rev2 [file mmc1.xlsx]

## Sheet: 2B_raw_data
pp number	Name	Function	Abbreviation
275	pIRES-hrGFP-2a	Control	Con											PPN HIF1a										PPN HIF1a
804	PPN hHIF1a.HA/pIRES	Transactivator	PPN HIF1a											ANOVA summary										Welch's t test	BS3-Box1
803	PPN hHIF2a.HA/pIRES	Transactivator	PPN HIF2a											F	18.23										vs.
														P value	0.0001										BS23-Box1
1176	BS123-Box123 mEpo Enh-Prom/luc	Reporter	BS123-Box123											P value summary	***
1177	BS123-Box12 mEpo Enh-Prom/luc	Reporter	BS123-Box12		PPN hHIF2a.HA/pIRES									Significant diff. among means (P < 0.05)?	Yes									Unpaired t test with Welch's correction
1178	BS123-Box1 mEpo Enh-Prom/luc	Reporter	BS123-Box1											R squared	0.8794									P value	0.0487
901	BS23-Box1 mEpo Enh-Prom/luc	Reporter	BS23-Box1																					P value summary	*
992	BS3-Box1 mEpo Enh-Prom/luc	Reporter	BS3-Box1											Brown-Forsythe test										Significantly different (P < 0.05)?	Yes
														F (DFn, DFd)	0.3992 (4, 10)									One- or two-tailed P value?	Two-tailed
HEK293T cells were plated onto 48-well plates at 100,000 cells/well 24 hrs before transfection.														P value	0.805									Welch-corrected t, df	t=2.822, df=3.931
Cells were transfected in triplicate with 330 ng total DNA/well: 30 ng reporter + 100 ng PPN HIF + 200 ng pIRES.														P value summary	ns
Cells were harvested 24 hrs after transfection for the luciferase assay.														Are SDs significantly different (P < 0.05)?	No									How big is the difference?
The experiment was performed on 3 separate days (Sets 1-3).																								Mean of column D	2.833
Data for each set shown are the mean of triplicate wells performed for each transfection.														Bartlett's test										Mean of column E	1.833
Daily values were normalized each day to HIF1a (pp804) + BS123-Box123 (pp1176).														Bartlett's statistic (corrected)										Difference between means (E - D) ± SEM	-1.000 ± 0.3543
														P value										95% confidence interval	-1.991 to -0.009325
Transfections		No Normalization						Daily Values Normalized to pp804 + pp1176 (PPN HIF1a + BS123-Box123 reporter)						P value summary										R squared (eta squared)	0.6696
HEK293T														Are SDs significantly different (P < 0.05)?
SET 1																								F test to compare variances
HIF transactivator	Name	BS123-Box123	BS123-Box12	BS123-Box1	BS23-Box1	BS3-Box1		BS123-Box123	BS123-Box12	BS123-Box1	BS23-Box1	BS3-Box1		ANOVA table	SS	DF	MS	F (DFn, DFd)	P value					F, DFn, Dfd	1.306, 2, 2
pp275	Con	55.8333	109.167	210.833	265.833	132.5		0.00990685	0.0193701	0.0374094	0.0471684	0.0235103		Treatment (between columns)	6.564	4	1.641	F (4, 10) = 18.23	P=0.0001					P value	0.8673
pp804	PPN HIF1a	5635.83	5674.17	11335.8	13157.5	9057.5		1	1.0068	2.01139	2.33461	1.60713		Residual (within columns)	0.9	10	0.09							P value summary	ns
pp803	PPN HIF2a	4910.83	5199.17	8334.17	12639.2	7544.17		0.871359	0.92252	1.47878	2.24264	1.33861		Total	7.464	14								Significantly different (P < 0.05)?	No
SET 2
HIF transactivator	Name	BS123-Box123	BS123-Box12	BS123-Box1	BS23-Box1	BS3-Box1		BS123-Box123	BS123-Box12	BS123-Box1	BS23-Box1	BS3-Box1		Data summary										Data analyzed
pp275	Con	175	231.667	236.667	426.667	261.667		0.0356053	0.0471346	0.0481519	0.0868091	0.0532384		Number of treatments (columns)	5									Sample size, column D	3
pp804	PPN HIF1a	4915	6945	11533.3	15065	11196.7		1	1.41302	2.34656	3.06511	2.27806		Number of values (total)	15									Sample size, column E	3
pp803	PPN HIF2a	4538.33	5850	9108.33	15343.3	8365		0.923364	1.19023	1.85317	3.12174	1.70193
SET 3
HIF transactivator	Name	BS123-Box123	BS123-Box12	BS123-Box1	BS23-Box1	BS3-Box1		BS123-Box123	BS123-Box12	BS123-Box1	BS23-Box1	BS3-Box1		Number of families	1
pp275	Con	84	160.667	149	144	174		0.0144769	0.02769	0.0256793	0.0248176	0.0299879		Number of comparisons per family	4
pp804	PPN HIF1a	5802.33	7670.67	13077.3	17925.7	9559		1	1.322	2.25381	3.08939	1.64744		Alpha	0.05
pp803	PPN HIF2a	4905.67	6714	8954	15692.3	8590.67		0.845464	1.15712	1.54317	2.70449	1.48055
														Multiple comparisons
														Dunnett's multiple comparisons test	Mean Diff.	95.00% CI of diff.	Below threshold?	Summary	Adjusted P Value	A-?
Averaged data														BS123-Box123 vs. BS123-Box12	-0.2333	-0.9414 to 0.4747	No	ns	0.7484	B	BS123-Box12
HEK293T														BS123-Box123 vs. BS123-Box1	-1.2	-1.908 to -0.4920	Yes	**	0.0021	C	BS123-Box1
HIF transactivator	Name	BS123-Box123	BS123-Box12	BS123-Box1	BS23-Box1	BS3-Box1		BS123-Box123	BS123-Box12	BS123-Box1	BS23-Box1	BS3-Box1		BS123-Box123 vs. BS23-Box1	-1.833	-2.541 to -1.125	Yes	****	<0.0001	D	BS23-Box1
pp275	Con	55.8333	109.167	210.833	265.833	132.5		0.00990685	0.0193701	0.0374094	0.0471684	0.0235103		BS123-Box123 vs. BS3-Box1	-0.8333	-1.541 to -0.1253	Yes	*	0.0217	E	BS3-Box1
		175	231.667	236.667	426.667	261.667		0.0356053	0.0471346	0.0481519	0.0868091	0.0532384
		84	160.667	149	144	174		0.0144769	0.02769	0.0256793	0.0248176	0.0299879		Test details	Mean 1	Mean 2	Mean Diff.	SE of diff.	n1	n2	q	DF
Average		104.944	167.167	198.833	278.833	189.389		0.0199964	0.0313982	0.0370802	0.0529317	0.0355789		BS123-Box123 vs. BS123-Box12	1	1.233	-0.2333	0.2449	3	3	0.9526	10
Std Error		35.9591	35.5117	26.0087	81.8573	38.0728		0.00791519	0.00822659	0.00648937	0.0181259	0.00902559		BS123-Box123 vs. BS123-Box1	1	2.2	-1.2	0.2449	3	3	4.899	10
SD		62.283	61.5081	45.0484	141.781	65.9441		0.0137095	0.0142489	0.0112399	0.031395	0.0156328		BS123-Box123 vs. BS23-Box1	1	2.833	-1.833	0.2449	3	3	7.485	10
HIF transactivator	Name	BS123-Box123	BS123-Box12	BS123-Box1	BS23-Box1	BS3-Box1		BS123-Box123	BS123-Box12	BS123-Box1	BS23-Box1	BS3-Box1		BS123-Box123 vs. BS3-Box1	1	1.833	-0.8333	0.2449	3	3	3.402	10
pp804	PPN HIF1a	5635.83	5674.17	11335.8	13157.5	9057.5		1	1.0068	2.01139	2.33461	1.60713
		4915	6945	11533.3	15065	11196.7		1	1.41302	2.34656	3.06511	2.27806
		5802.33	7670.67	13077.3	17925.7	9559		1	1.322	2.25381	3.08939	1.64744
Average		5451.06	6763.28	11982.2	15382.7	9937.72		1	1.24727	2.20392	2.8297	1.84421
Std Error		272.303	583.458	550.543	1385.59	645.905		0	0.123074	0.0999198	0.247644	0.217237
SD		471.643	1010.58	953.569	2399.91	1118.74		0	0.21317	0.173066	0.428931	0.376266
HIF transactivator	Name	BS123-Box123	BS123-Box12	BS123-Box1	BS23-Box1	BS3-Box1		BS123-Box123	BS123-Box12	BS123-Box1	BS23-Box1	BS3-Box1
pp803	PPN HIF2a	4910.83	5199.17	8334.17	12639.2	7544.17		0.871359	0.92252	1.47878	2.24264	1.33861
		4538.33	5850	9108.33	15343.3	8365		0.923364	1.19023	1.85317	3.12174	1.70193
		4905.67	6714	8954	15692.3	8590.67		0.845464	1.15712	1.54317	2.70449	1.48055		PPN HIF2a
Average		4784.94	5921.06	8798.83	14558.3	8166.61		0.880062	1.08996	1.62504	2.68962	1.50703		ANOVA summary
Std Error		123.315	438.736	236.566	964.83	317.967		0.0229048	0.0842632	0.115569	0.253881	0.105715		F	21.88									PPN HIF2a
SD		213.587	759.912	409.745	1671.13	550.735		0.0396723	0.145948	0.200172	0.439735	0.183104		P value	<0.0001									Welch's t test	BS3-Box1
														P value summary	****										vs.
Figure data														Significant diff. among means (P < 0.05)?	Yes										BS23-Box1
HEK293T														R squared	0.8975
		Mean						Mean																Unpaired t test with Welch's correction
HIF transactivator	Name	BS123-Box123	BS123-Box12	BS123-Box1	BS23-Box1	BS3-Box1		BS123-Box123	BS123-Box12	BS123-Box1	BS23-Box1	BS3-Box1		Brown-Forsythe test										P value	0.0309
pp275	Con	104.944	167.167	198.833	278.833	189.389		0.0199964	0.0313982	0.0370802	0.0529317	0.0355789		F (DFn, DFd)	0.8529 (4, 10)									P value summary	*
pp804	PPN HIF1a	5451.06	6763.28	11982.2	15382.7	9937.72		1	1.24727	2.20392	2.8297	1.84421		P value	0.5236									Significantly different (P < 0.05)?	Yes
pp803	PPN HIF2a	4784.94	5921.06	8798.83	14558.3	8166.61		0.880062	1.08996	1.62504	2.68962	1.50703		P value summary	ns									One- or two-tailed P value?	Two-tailed
														Are SDs significantly different (P < 0.05)?	No									Welch-corrected t, df	t=4.096, df=2.758
		SEM						SEM
HIF transactivator	Name	BS123-Box123	BS123-Box12	BS123-Box1	BS23-Box1	BS3-Box1		BS123-Box123	BS123-Box12	BS123-Box1	BS23-Box1	BS3-Box1		Bartlett's test										How big is the difference?
pp275	Con	35.9591	35.5117	26.0087	81.8573	38.0728		0.00791519	0.00822659	0.00648937	0.0181259	0.00902559		Bartlett's statistic (corrected)										Mean of column J	2.667
pp804	PPN HIF1a	272.303	583.458	550.543	1385.59	645.905		0	0.123074	0.0999198	0.247644	0.217237		P value										Mean of column K	1.5
pp803	PPN HIF2a	123.315	438.736	236.566	964.83	317.967		0.0229048	0.0842632	0.115569	0.253881	0.105715		P value summary										Difference between means (K - J) ± SEM	-1.167 ± 0.2848
														Are SDs significantly different (P < 0.05)?										95% confidence interval	-2.120 to -0.2135
																								R squared (eta squared)	0.8589
		SD						SD						ANOVA table	SS	DF	MS	F (DFn, DFd)	P value
HIF transactivator	Name	BS123-Box123	BS123-Box12	BS123-Box1	BS23-Box1	BS3-Box1		BS123-Box123	BS123-Box12	BS123-Box1	BS23-Box1	BS3-Box1		Treatment (between columns)	5.777	4	1.444	F (4, 10) = 21.88	P<0.0001					F test to compare variances
pp275	Con	62.283	61.5081	45.0484	141.781	65.9441		0.0137095	0.0142489	0.0112399	0.031395	0.0156328		Residual (within columns)	0.66	10	0.066							F, DFn, Dfd	5.083, 2, 2
pp804	PPN HIF1a	471.643	1010.58	953.569	2399.91	1118.74		0	0.21317	0.173066	0.428931	0.376266		Total	6.437	14								P value	0.3288
pp803	PPN HIF2a	213.587	759.912	409.745	1671.13	550.735		0.0396723	0.145948	0.200172	0.439735	0.183104												P value summary	ns
														Data summary										Significantly different (P < 0.05)?	No
		Mean		Con	PPN HIF1a	PPN HIF2a								Number of treatments (columns)	5
			BS123-Box123	0.0199964	1	0.880062								Number of values (total)	15									Data analyzed
			BS123-Box12	0.0313982	1.24727	1.08996																		Sample size, column J	3
			BS123-Box1	0.0370802	2.20392	1.62504																		Sample size, column K	3
			BS23-Box1	0.0529317	2.8297	2.68962								Number of families	1
			BS3-Box1	0.0355789	1.84421	1.50703								Number of comparisons per family	4
														Alpha	0.05
		SEM		Con	PPN HIF1a	PPN HIF2a
			BS123-Box123	0.00791519	0	0.0229048								Multiple comparisons
			BS123-Box12	0.00822659	0.123074	0.0842632								Dunnett's multiple comparisons test	Mean Diff.	95.00% CI of diff.	Below threshold?	Summary	Adjusted P Value	G-?
			BS123-Box1	0.00648937	0.0999198	0.115569								BS123-Box123 vs. BS123-Box12	-0.2333	-0.8397 to 0.3730	No	ns	0.647	H	BS123-Box12
			BS23-Box1	0.0181259	0.247644	0.253881								BS123-Box123 vs. BS123-Box1	-0.7667	-1.373 to -0.1603	Yes	*	0.0144	I	BS123-Box1
			BS3-Box1	0.00902559	0.217237	0.105715								BS123-Box123 vs. BS23-Box1	-1.8	-2.406 to -1.194	Yes	****	<0.0001	J	BS23-Box1
														BS123-Box123 vs. BS3-Box1	-0.6333	-1.240 to -0.02701	Yes	*	0.0405	K	BS3-Box1
		SD		Con	PPN HIF1a	PPN HIF2a
			BS123-Box123	0.0137095	0	0.0396723								Test details	Mean 1	Mean 2	Mean Diff.	SE of diff.	n1	n2	q	DF
			BS123-Box12	0.0142489	0.21317	0.145948								BS123-Box123 vs. BS123-Box12	0.8667	1.1	-0.2333	0.2098	3	3	1.112	10
			BS123-Box1	0.0112399	0.173066	0.200172								BS123-Box123 vs. BS123-Box1	0.8667	1.633	-0.7667	0.2098	3	3	3.655	10
			BS23-Box1	0.031395	0.428931	0.439735								BS123-Box123 vs. BS23-Box1	0.8667	2.667	-1.8	0.2098	3	3	8.581	10
			BS3-Box1	0.0156328	0.376266	0.183104								BS123-Box123 vs. BS3-Box1	0.8667	1.5	-0.6333	0.2098	3	3	3.019	10

## Sheet: 4C_raw_data
pp number	Name	Function	Abbreviation
275	pIRES-hrGFP-2a	Control	Con
804	PPN hHIF1a.HA/pIRES	Transactivator	PPN HIF1a								PPN HIF1a
803	PPN hHIF2a.HA/pIRES	Transactivator	PPN HIF2a								ANOVA summary
											F	21.19
275	pIRES-hrGFP-2a	Control	Con								P value	<0.0001
798	mEgr1/pIRES	Transactivator	Egr1								P value summary	****
1763	mEgr2 var1/pIRES	Transactivator	Egr2.1								Significant diff. among means (P < 0.05)?	Yes
1257	mEgr2 var2/pIRES	Transactivator	Egr2.2								R squared	0.9008
4570	mEgr3 var1/pIRES	Transactivator	Egr3.1
1765	mEgr3 var2/pIRES	Transactivator	Egr3.2								Brown-Forsythe test
1261	mEgr4/pIRES	Transactivator	Egr4								F (DFn, DFd)	0.9305 (6, 14)
											P value	0.5031
901	BS23-Box1 mEpo Enh-Prom/luc	Reporter	BS23-Box1								P value summary	ns
											Are SDs significantly different (P < 0.05)?	No
HEK293T cells were plated onto 96-well plates at 40,000 cells/well 24 hrs before transfection.
Cells were transfected in triplicate with 500 ng total DNA/well: 150 ng HIFs + 50 ng reporter + 150 ng Egr + 150 ng pIRES											Bartlett's test
Cells were harvested 24 hrs after transfection for the luciferase assay.											Bartlett's statistic (corrected)
The experiment was performed on 3 separate days (Sets 1-3).											P value
Data for each set shown are the mean of triplicate wells performed for each transfection.											P value summary
Daily values were normalized each day to Hif-1a (pp804) + pIRES (pp275).											Are SDs significantly different (P < 0.05)?
Transfections		No Normalization				Daily Values Normalized to pp804 + pp275 (PPN HIF1a + Con)					ANOVA table	SS	DF	MS	F (DFn, DFd)	P value
HEK293T											Treatment (between columns)	2.604	6	0.4339	F (6, 14) = 21.19	P<0.0001
											Residual (within columns)	0.2867	14	0.02048
SET 1											Total	2.89	20
EGR transactivator	Name	Con	PPN HIF1a	PPN HIF2a		Con	PPN HIF1a	PPN HIF2a
pp275	Con	1131	107326	90061		0.010538	1	0.839135			Data summary
pp798	Egr1	2018	126526	120314		0.0188025	1.17889	1.12101			Number of treatments (columns)	7
pp1763	Egr2.1	7563	100376	69598		0.0704675	0.935244	0.648473			Number of values (total)	21
pp1257	Egr2.2	4628	115631	145974		0.043121	1.07738	1.3601
pp4570	Egr3.1	7271	130549	78193		0.0677469	1.21638	0.728556			Multiple comparisons
pp1765	Egr3.2	9526	151013	145008		0.0887576	1.40705	1.3511			Number of families	1
pp1261	Egr4	3453	28173	12289		0.032173	0.262499	0.114502			Number of comparisons per family	21
SET 2											Alpha	0.05
EGR transactivator	Name	Con	PPN HIF1a	PPN HIF2a		Con	PPN HIF1a	PPN HIF2a
pp275	Con	1779	93086	76779		0.0191114	1	0.824818			Tukey's multiple comparisons test	Mean Diff.	95.00% CI of diff.	Below threshold?	Summary	Adjusted P Value
pp798	Egr1	2995	116369	90996		0.0321745	1.25012	0.977548			Con vs. mEgr1	-0.2433	-0.6423 to 0.1556	No	ns	0.4115	A-B
pp1763	Egr2.1	7446	115043	67409		0.0799905	1.23588	0.724158			Con vs. mEgr2 var1	-0.1567	-0.5556 to 0.2423	No	ns	0.8223	A-C
pp1257	Egr2.2	6619	108189	126447		0.0711063	1.16225	1.35839			Con vs. mEgr2 var2	-0.2767	-0.6756 to 0.1223	No	ns	0.28	A-D
pp4570	Egr3.1	9681	122636	63871		0.104001	1.31745	0.68615			Con vs. mEgr3 var1	-0.18	-0.5789 to 0.2189	No	ns	0.7183	A-E
pp1765	Egr3.2	11317	127329	98164		0.121576	1.36786	1.05455			Con vs. mEgr3 var2	-0.3833	-0.7823 to 0.01562	No	ns	0.0633	A-F
pp1261	Egr4	3537	25603	12163		0.0379971	0.275047	0.130664			Con vs. mEgr4	0.75	0.3511 to 1.149	Yes	***	0.0003	A-G
SET 3											mEgr1 vs. mEgr2 var1	0.08667	-0.3123 to 0.4856	No	ns	0.9871	B-C
EGR transactivator	Name	Con	PPN HIF1a	PPN HIF2a		Con	PPN HIF1a	PPN HIF2a			mEgr1 vs. mEgr2 var2	-0.03333	-0.4323 to 0.3656	No	ns	>0.9999	B-D
pp275	Con	677	39254	27046		0.0172467	1	0.689			mEgr1 vs. mEgr3 var1	0.06333	-0.3356 to 0.4623	No	ns	0.9976	B-E
pp798	Egr1	1039	51136	38241		0.0264686	1.3027	0.974194			mEgr1 vs. mEgr3 var2	-0.14	-0.5389 to 0.2589	No	ns	0.8837	B-F
pp1763	Egr2.1	3166	50736	25214		0.0806542	1.29251	0.642329			mEgr1 vs. mEgr4	0.9933	0.5944 to 1.392	Yes	****	<0.0001	B-G
pp1257	Egr2.2	2054	62594	49984		0.0523259	1.59459	1.27335			mEgr2 var1 vs. mEgr2 var2	-0.12	-0.5189 to 0.2789	No	ns	0.9389	C-D
pp4570	Egr3.1	3292	39154	31826		0.0838641	0.997452	0.810771			mEgr2 var1 vs. mEgr3 var1	-0.02333	-0.4223 to 0.3756	No	ns	>0.9999	C-E
pp1765	Egr3.2	4281	53764	60179		0.109059	1.36964	1.53307			mEgr2 var1 vs. mEgr3 var2	-0.2267	-0.6256 to 0.1723	No	ns	0.4883	C-F
pp1261	Egr4	1132	8206	6327		0.0288378	0.209049	0.161181			mEgr2 var1 vs. mEgr4	0.9067	0.5077 to 1.306	Yes	****	<0.0001	C-G
											mEgr2 var2 vs. mEgr3 var1	0.09667	-0.3023 to 0.4956	No	ns	0.9777	D-E
											mEgr2 var2 vs. mEgr3 var2	-0.1067	-0.5056 to 0.2923	No	ns	0.9643	D-F
Average Data											mEgr2 var2 vs. mEgr4	1.027	0.6277 to 1.426	Yes	****	<0.0001	D-G
HEK293T											mEgr3 var1 vs. mEgr3 var2	-0.2033	-0.6023 to 0.1956	No	ns	0.6032	E-F
EGR transactivator	Name	Con	PPN HIF1a	PPN HIF2a		Con	PPN HIF1a	PPN HIF2a			mEgr3 var1 vs. mEgr4	0.93	0.5311 to 1.329	Yes	****	<0.0001	E-G
pp275	Con	1131	107326	90061		0.010538	1	0.839135			mEgr3 var2 vs. mEgr4	1.133	0.7344 to 1.532	Yes	****	<0.0001	F-G
		1779	93086	76779		0.0191114	1	0.824818
		677	39254	27046		0.0172467	1	0.689			Test details	Mean 1	Mean 2	Mean Diff.	SE of diff.	n1	n2	q	DF
Average		1195.67	79888.7	64628.7		0.015632	1	0.784318			Con vs. mEgr1	1	1.243	-0.2433	0.1168	3	3	2.945	14
SEM		319.759	20729	19178.5		0.00260327	0	0.0478377			Con vs. mEgr2 var1	1	1.157	-0.1567	0.1168	3	3	1.896	14
SD		553.839	35903.7	33218.2		0.00450899	0	0.0828574			Con vs. mEgr2 var2	1	1.277	-0.2767	0.1168	3	3	3.349	14
pp798	Egr1	2018	126526	120314		0.0188025	1.17889	1.12101			Con vs. mEgr3 var1	1	1.18	-0.18	0.1168	3	3	2.179	14
		2995	116369	90996		0.0321745	1.25012	0.977548			Con vs. mEgr3 var2	1	1.383	-0.3833	0.1168	3	3	4.64	14
		1039	51136	38241		0.0264686	1.3027	0.974194			Con vs. mEgr4	1	0.25	0.75	0.1168	3	3	9.078	14
Average		2017.33	98010.3	83183.7		0.0258152	1.2439	1.02425			mEgr1 vs. mEgr2 var1	1.243	1.157	0.08667	0.1168	3	3	1.049	14
SEM		564.649	23619.9	24012.3		0.00387397	0.0358733	0.048391			mEgr1 vs. mEgr2 var2	1.243	1.277	-0.03333	0.1168	3	3	0.4035	14
SD		978	40910.8	41590.5		0.00670991	0.0621344	0.0838156			mEgr1 vs. mEgr3 var1	1.243	1.18	0.06333	0.1168	3	3	0.7666	14
pp1763	Egr2.1	7563	100376	69598		0.0704675	0.935244	0.648473			mEgr1 vs. mEgr3 var2	1.243	1.383	-0.14	0.1168	3	3	1.695	14
		7446	115043	67409		0.0799905	1.23588	0.724158			mEgr1 vs. mEgr4	1.243	0.25	0.9933	0.1168	3	3	12.02	14
		3166	50736	25214		0.0806542	1.29251	0.642329			mEgr2 var1 vs. mEgr2 var2	1.157	1.277	-0.12	0.1168	3	3	1.453	14
Average		6058.33	88718.3	54073.7		0.0770374	1.15454	0.671654			mEgr2 var1 vs. mEgr3 var1	1.157	1.18	-0.02333	0.1168	3	3	0.2824	14
SEM		1446.56	19457.4	14443.7		0.00329052	0.110861	0.0263122			mEgr2 var1 vs. mEgr3 var2	1.157	1.383	-0.2267	0.1168	3	3	2.744	14
SD		2505.52	33701.2	25017.2		0.00569935	0.192017	0.0455741			mEgr2 var1 vs. mEgr4	1.157	0.25	0.9067	0.1168	3	3	10.97	14
pp1257	Egr2.2	4628	115631	145974		0.043121	1.07738	1.3601			mEgr2 var2 vs. mEgr3 var1	1.277	1.18	0.09667	0.1168	3	3	1.17	14
		6619	108189	126447		0.0711063	1.16225	1.35839			mEgr2 var2 vs. mEgr3 var2	1.277	1.383	-0.1067	0.1168	3	3	1.291	14
		2054	62594	49984		0.0523259	1.59459	1.27335			mEgr2 var2 vs. mEgr4	1.277	0.25	1.027	0.1168	3	3	12.43	14
Average		4433.67	95471.3	107468		0.0555177	1.27807	1.33061			mEgr3 var1 vs. mEgr3 var2	1.18	1.383	-0.2033	0.1168	3	3	2.461	14
SEM		1321.38	16578.5	29289.7		0.00823479	0.160143	0.0286363			mEgr3 var1 vs. mEgr4	1.18	0.25	0.93	0.1168	3	3	11.26	14
SD		2288.7	28714.7	50731.3		0.0142631	0.277376	0.0495995			mEgr3 var2 vs. mEgr4	1.383	0.25	1.133	0.1168	3	3	13.72	14
pp4570	Egr3.1	7271	130549	78193		0.0677469	1.21638	0.728556
		9681	122636	63871		0.104001	1.31745	0.68615
		3292	39154	31826		0.0838641	0.997452	0.810771
Average		6748	97446.3	57963.3		0.0852038	1.17709	0.741826			PPN HIF2a
SEM		1862.79	29235.5	13707.1		0.010487	0.0944402	0.0365815			ANOVA summary
SD		3226.45	50637.4	23741.3		0.018164	0.163575	0.0633611			F	44.42
pp1765	Egr3.2	9526	151013	145008		0.0887576	1.40705	1.3511			P value	<0.0001
		11317	127329	98164		0.121576	1.36786	1.05455			P value summary	****
		4281	53764	60179		0.109059	1.36964	1.53307			Significant diff. among means (P < 0.05)?	Yes
Average		8374.67	110702	101117		0.106464	1.38152	1.31291			R squared	0.9501
SEM		2111.12	29278.5	24532.5		0.00956221	0.0127755	0.139449
SD		3656.57	50711.8	42491.5		0.0165622	0.0221279	0.241533			Brown-Forsythe test
pp1261	Egr4	3453	28173	12289		0.032173	0.262499	0.114502			F (DFn, DFd)	1.248 (6, 14)
		3537	25603	12163		0.0379971	0.275047	0.130664			P value	0.3409
		1132	8206	6327		0.0288378	0.209049	0.161181			P value summary	ns
Average		2707.33	20660.7	10259.7		0.0330027	0.248865	0.135449			Are SDs significantly different (P < 0.05)?	No
SEM		788.04	6271.37	1966.67		0.0026764	0.0202349	0.0136859
SD		1364.93	10862.3	3406.37		0.00463567	0.0350479	0.0237047
											Bartlett's test
Figure data											Bartlett's statistic (corrected)
HEK293T											P value
	Mean				Mean						P value summary
EGR transactivator	Name	Con	PPN HIF1a	PPN HIF2a	Name	Con	PPN HIF1a	PPN HIF2a			Are SDs significantly different (P < 0.05)?
pp275	Con	1195.67	79888.7	64628.7	Con	0.015632	1	0.784318
pp798	Egr1	2017.33	98010.3	83183.7	mEgr1	0.0258152	1.2439	1.02425			ANOVA table	SS	DF	MS	F (DFn, DFd)	P value
pp1763	Egr2.1	6058.33	88718.3	54073.7	mEgr2.1	0.0770374	1.15454	0.671654			Treatment (between columns)	3.101	6	0.5168	F (6, 14) = 44.42	P<0.0001
pp1257	Egr2.2	4433.67	95471.3	107468	mEgr2.2	0.0555177	1.27807	1.33061			Residual (within columns)	0.1629	14	0.01163
pp4570	Egr3.1	6748	97446.3	57963.3	mEgr3.1	0.0852038	1.17709	0.741826			Total	3.264	20
pp1765	Egr3.2	8374.67	110702	101117	mEgr3.2	0.106464	1.38152	1.31291
pp1261	Egr4	2707.33	20660.7	10259.7	mEgr4	0.0330027	0.248865	0.135449			Data summary
											Number of treatments (columns)	7
	SEM				SEM						Number of values (total)	21
EGR transactivator	Name	Con	PPN HIF1a	PPN HIF2a	Name	Con	PPN HIF1a	PPN HIF2a
pp275	Con	319.759	20729	19178.5	Con	0.00260327	0	0.0478377			Multiple comparisons
pp798	Egr1	564.649	23619.9	24012.3	mEgr1	0.00387397	0.0358733	0.048391			Number of families	1
pp1763	Egr2.1	1446.56	19457.4	14443.7	mEgr2.1	0.00329052	0.110861	0.0263122			Number of comparisons per family	21
pp1257	Egr2.2	1321.38	16578.5	29289.7	mEgr2.2	0.00823479	0.160143	0.0286363			Alpha	0.05
pp4570	Egr3.1	1862.79	29235.5	13707.1	mEgr3.1	0.010487	0.0944402	0.0365815
pp1765	Egr3.2	2111.12	29278.5	24532.5	mEgr3.2	0.00956221	0.0127755	0.139449			Tukey's multiple comparisons test	Mean Diff.	95.00% CI of diff.	Below threshold?	Summary	Adjusted P Value
pp1261	Egr4	788.04	6271.37	1966.67	mEgr4	0.0026764	0.0202349	0.0136859			Con vs. mEgr1	-0.24	-0.5407 to 0.06071	No	ns	0.1622	I-J
											Con vs. mEgr2 var1	0.1133	-0.1874 to 0.4140	No	ns	0.847	I-K
											Con vs. mEgr2 var2	-0.5467	-0.8474 to -0.2460	Yes	***	0.0004	I-L
	SD				SD						Con vs. mEgr3 var1	0.04	-0.2607 to 0.3407	No	ns	0.9991	I-M
EGR transactivator	Name	Con	PPN HIF1a	PPN HIF2a	Name	Con	PPN HIF1a	PPN HIF2a			Con vs. mEgr3 var2	-0.5267	-0.8274 to -0.2260	Yes	***	0.0005	I-N
pp275	Con	553.839	35903.7	33218.2	Con	0.00450899	0	0.0828574			Con vs. mEgr4	0.65	0.3493 to 0.9507	Yes	****	<0.0001	I-O
pp798	Egr1	978	40910.8	41590.5	mEgr1	0.00670991	0.0621344	0.0838156			mEgr1 vs. mEgr2 var1	0.3533	0.05263 to 0.6540	Yes	*	0.017	J-K
pp1763	Egr2.1	2505.52	33701.2	25017.2	mEgr2.1	0.00569935	0.192017	0.0455741			mEgr1 vs. mEgr2 var2	-0.3067	-0.6074 to -0.005959	Yes	*	0.0443	J-L
pp1257	Egr2.2	2288.7	28714.7	50731.3	mEgr2.2	0.0142631	0.277376	0.0495995			mEgr1 vs. mEgr3 var1	0.28	-0.02071 to 0.5807	No	ns	0.0756	J-M
pp4570	Egr3.1	3226.45	50637.4	23741.3	mEgr3.1	0.018164	0.163575	0.0633611			mEgr1 vs. mEgr3 var2	-0.2867	-0.5874 to 0.01404	No	ns	0.0663	J-N
pp1765	Egr3.2	3656.57	50711.8	42491.5	mEgr3.2	0.0165622	0.0221279	0.241533			mEgr1 vs. mEgr4	0.89	0.5893 to 1.191	Yes	****	<0.0001	J-O
pp1261	Egr4	1364.93	10862.3	3406.37	mEgr4	0.00463567	0.0350479	0.0237047			mEgr2 var1 vs. mEgr2 var2	-0.66	-0.9607 to -0.3593	Yes	****	<0.0001	K-L
											mEgr2 var1 vs. mEgr3 var1	-0.07333	-0.3740 to 0.2274	No	ns	0.977	K-M
											mEgr2 var1 vs. mEgr3 var2	-0.64	-0.9407 to -0.3393	Yes	****	<0.0001	K-N
											mEgr2 var1 vs. mEgr4	0.5367	0.2360 to 0.8374	Yes	***	0.0004	K-O
											mEgr2 var2 vs. mEgr3 var1	0.5867	0.2860 to 0.8874	Yes	***	0.0002	L-M
											mEgr2 var2 vs. mEgr3 var2	0.02	-0.2807 to 0.3207	No	ns	>0.9999	L-N
											mEgr2 var2 vs. mEgr4	1.197	0.8960 to 1.497	Yes	****	<0.0001	L-O
											mEgr3 var1 vs. mEgr3 var2	-0.5667	-0.8674 to -0.2660	Yes	***	0.0002	M-N
											mEgr3 var1 vs. mEgr4	0.61	0.3093 to 0.9107	Yes	***	0.0001	M-O
											mEgr3 var2 vs. mEgr4	1.177	0.8760 to 1.477	Yes	****	<0.0001	N-O
											Test details	Mean 1	Mean 2	Mean Diff.	SE of diff.	n1	n2	q	DF
											Con vs. mEgr1	0.7833	1.023	-0.24	0.08807	3	3	3.854	14
											Con vs. mEgr2 var1	0.7833	0.67	0.1133	0.08807	3	3	1.82	14
											Con vs. mEgr2 var2	0.7833	1.33	-0.5467	0.08807	3	3	8.779	14
											Con vs. mEgr3 var1	0.7833	0.7433	0.04	0.08807	3	3	0.6423	14
											Con vs. mEgr3 var2	0.7833	1.31	-0.5267	0.08807	3	3	8.458	14
											Con vs. mEgr4	0.7833	0.1333	0.65	0.08807	3	3	10.44	14
											mEgr1 vs. mEgr2 var1	1.023	0.67	0.3533	0.08807	3	3	5.674	14
											mEgr1 vs. mEgr2 var2	1.023	1.33	-0.3067	0.08807	3	3	4.925	14
											mEgr1 vs. mEgr3 var1	1.023	0.7433	0.28	0.08807	3	3	4.496	14
											mEgr1 vs. mEgr3 var2	1.023	1.31	-0.2867	0.08807	3	3	4.603	14
											mEgr1 vs. mEgr4	1.023	0.1333	0.89	0.08807	3	3	14.29	14
											mEgr2 var1 vs. mEgr2 var2	0.67	1.33	-0.66	0.08807	3	3	10.6	14
											mEgr2 var1 vs. mEgr3 var1	0.67	0.7433	-0.07333	0.08807	3	3	1.178	14
											mEgr2 var1 vs. mEgr3 var2	0.67	1.31	-0.64	0.08807	3	3	10.28	14
											mEgr2 var1 vs. mEgr4	0.67	0.1333	0.5367	0.08807	3	3	8.618	14
											mEgr2 var2 vs. mEgr3 var1	1.33	0.7433	0.5867	0.08807	3	3	9.421	14
											mEgr2 var2 vs. mEgr3 var2	1.33	1.31	0.02	0.08807	3	3	0.3212	14
											mEgr2 var2 vs. mEgr4	1.33	0.1333	1.197	0.08807	3	3	19.22	14
											mEgr3 var1 vs. mEgr3 var2	0.7433	1.31	-0.5667	0.08807	3	3	9.1	14
											mEgr3 var1 vs. mEgr4	0.7433	0.1333	0.61	0.08807	3	3	9.796	14
											mEgr3 var2 vs. mEgr4	1.31	0.1333	1.177	0.08807	3	3	18.9	14

## Sheet: 5C_raw_data
pp number	Name	Function	Abbreviation
275	pIRES-hrGFP-2a	Control	Con							ANOVA summary
803	PPN hHIF2a.HA/pIRES	Transactivator	PPN HIF2a							F	13.93
										P value	<0.0001
275	pIRES-hrGFP-2a	Control	Con							P value summary	****
1763	mEgr2 var1/pIRES	Transactivator	mEgr2.1							Significant diff. among means (P < 0.05)?	Yes
1257	mEgr2 var2/pIRES	Transactivator	mEgr2.2							R squared	0.861
4570	mEgr3 var1/pIRES	Transactivator	mEgr3.1
1765	mEgr3 var2/pIRES	Transactivator	mEgr3.2							Brown-Forsythe test
4580	mEgr2 var1/3-A_pIRES	Transactivator	mEgr2.1/3							F (DFn, DFd)	0.5291 (8, 18)
4566	mEgr2 var2/3-A_pIRES	Transactivator	mEgr2.2/3							P value	0.8195
4568	mEgr3 var1/2-A_pIRES	Transactivator	mEgr3.1/2							P value summary	ns
4572	mEgr3 var2/2-A_pIRES	Transactivator	mEgr3.2/2							Are SDs significantly different (P < 0.05)?	No
901	BS23-Box1 mEpo Enh-Prom/luc	Reporter	BS23-Box1							Bartlett's test
										Bartlett's statistic (corrected)
HEK293T cells were plated onto 96-well plates at 40,000 cells/well 24 hrs before transfection.										P value
Cells were transfected in triplicate with 500 ng total DNA/well: 150 ng HIFs + 50 ng reporter + 150 ng Egr + 150 ng pIRES										P value summary
Cells were harvested 24 hrs after transfection for the luciferase assay.										Are SDs significantly different (P < 0.05)?
The experiment was performed on 3 separate days (Sets 1-3).
Data for each set shown are the mean of triplicate wells performed for each transfection.										ANOVA table	SS	DF	MS	F (DFn, DFd)	P value
Daily values were normalized each day to Hif-2a (pp803) + pIRES (pp275).										Treatment (between columns)	3.392	8	0.424	F (8, 18) = 13.93	P<0.0001
										Residual (within columns)	0.5478	18	0.03043
Transfections		No Normalization			Daily Values Normalized to pp803 + pp275 (PPN HIF2a + Con)					Total	3.94	26
HEK293T
										Data summary
SET 1										Number of treatments (columns)	9
EGR transactivator	Name	Con	PPN HIF2a		Con	PPN HIF2a				Number of values (total)	27
pp275	Con	700.333	32407		0.0216106	1
pp1763	mEgr2.1	2800.33	25118.7		0.0864114	0.7751				Multiple comparisons
pp1257	mEgr2.2	1422	46965.3		0.0438794	1.44923				Number of families	1
pp4570	mEgr3.1	2920.33	33822		0.0901143	1.04366				Number of comparisons per family	8
pp1765	mEgr3.2	3997	55515.3		0.123338	1.71307				Alpha	0.05
pp4580	mEgr2.1/3	4682	30312		0.144475	0.935353
pp4566	mEgr2.2/3	2957	48713.7		0.0912457	1.50318				Šídák's multiple comparisons test	Mean Diff.	95.00% CI of diff.	Below threshold?	Summary	Adjusted P Value
pp4568	mEgr3.1/2	1633.67	30762		0.0504109	0.949239				mEgr2.1 vs. mEgr2.2	-0.58	-1.019 to -0.1406	Yes	**	0.0057	B-C
pp4572	mEgr3.2/2	1577	55422		0.0486623	1.71019				mEgr2.1 vs. mEgr2.1/3	-0.1267	-0.5660 to 0.3127	No	ns	0.9797	B-F
SET 2										mEgr2.1 vs. mEgr2.2/3	-0.6733	-1.113 to -0.2340	Yes	**	0.0013	B-G
EGR transactivator	Name	Con	PPN HIF2a		Con	PPN HIF2a				mEgr2.2 vs. mEgr2.2/3	-0.09333	-0.5327 to 0.3460	No	ns	0.9972	C-G
pp275	Con	1270.67	66484		0.0191124	1				mEgr3.1 vs. mEgr3.2	-0.8567	-1.296 to -0.4173	Yes	****	<0.0001	D-E
pp1763	mEgr2.1	4902.33	59550.7		0.073737	0.895714				mEgr3.1 vs. mEgr3.1/2	0.1867	-0.2527 to 0.6260	No	ns	0.8428	D-H
pp1257	mEgr2.2	3497.33	94375.7		0.0526041	1.41952				mEgr3.1 vs. mEgr3.2/2	-0.5833	-1.023 to -0.1440	Yes	**	0.0054	D-I
pp4570	mEgr3.1	5949	72485.7		0.0894802	1.09027				mEgr3.2 vs. mEgr3.2/2	0.2733	-0.1660 to 0.7127	No	ns	0.4452	E-I
pp1765	mEgr3.2	7679	144832		0.115501	2.17845
pp4580	mEgr2.1/3	10205.7	76877.3		0.153506	1.15633				Test details	Mean 1	Mean 2	Mean Diff.	SE of diff.	n1	n2	t	DF
pp4566	mEgr2.2/3	6109	118352		0.0918868	1.78016				mEgr2.1 vs. mEgr2.2	0.8533	1.433	-0.58	0.1424	3	3	4.072	18
pp4568	mEgr3.1/2	4687.33	61599		0.0705032	0.926524				mEgr2.1 vs. mEgr2.1/3	0.8533	0.98	-0.1267	0.1424	3	3	0.8893	18
pp4572	mEgr3.2/2	3952.33	112821		0.0594479	1.69696				mEgr2.1 vs. mEgr2.2/3	0.8533	1.527	-0.6733	0.1424	3	3	4.727	18
SET 3										mEgr2.2 vs. mEgr2.2/3	1.433	1.527	-0.09333	0.1424	3	3	0.6553	18
EGR transactivator	Name	Con	PPN HIF2a		Con	PPN HIF2a				mEgr3.1 vs. mEgr3.2	1	1.857	-0.8567	0.1424	3	3	6.014	18
pp275	Con	1456.67	85070		0.0171232	1				mEgr3.1 vs. mEgr3.1/2	1	0.8133	0.1867	0.1424	3	3	1.311	18
pp1763	mEgr2.1	5651.67	74780		0.0664355	0.879041				mEgr3.1 vs. mEgr3.2/2	1	1.583	-0.5833	0.1424	3	3	4.095	18
pp1257	mEgr2.2	4798.33	122075		0.0564045	1.43499				mEgr3.2 vs. mEgr3.2/2	1.857	1.583	0.2733	0.1424	3	3	1.919	18
pp4570	mEgr3.1	6666.67	73958.3		0.0783668	0.869382
pp1765	mEgr3.2	8213.33	143032		0.0965479	1.68134
pp4580	mEgr2.1/3	8981.67	71755		0.10558	0.843482
pp4566	mEgr2.2/3	6860	110987		0.0806395	1.30465
pp4568	mEgr3.1/2	3749.33	47327.7		0.0440735	0.556338
pp4572	mEgr3.2/2	4234.33	113918		0.0497747	1.33911
										ANOVA summary
Averaged data										F	13.93
HEK293T										P value	<0.0001
EGR transactivator	Name	Con	PPN HIF2a		Con	PPN HIF2a				P value summary	****
pp275	pIRES	700.333	32407		0.0216106	1				Significant diff. among means (P < 0.05)?	Yes
		1270.67	66484		0.0191124	1				R squared	0.861
		1456.67	85070		0.0171232	1
Average		1142.56	61320.3		0.019282	1				Brown-Forsythe test
Std Error		227.537	15420.2		0.00129818	0				F (DFn, DFd)	0.5291 (8, 18)
SD		394.106	26708.5		0.00224851	0				P value	0.8195
pp1763	mEgr2.1	2800.33	25118.7		0.0864114	0.7751				P value summary	ns
		4902.33	59550.7		0.073737	0.895714				Are SDs significantly different (P < 0.05)?	No
		5651.67	74780		0.0664355	0.879041
Average		4451.44	53149.8		0.075528	0.849952				Bartlett's test
Std Error		853.425	14688.9		0.00583565	0.0377341				Bartlett's statistic (corrected)
SD		1478.17	25441.9		0.0101076	0.0653573				P value
pp1257	mEgr2.2	1422	46965.3		0.0438794	1.44923				P value summary
		3497.33	94375.7		0.0526041	1.41952				Are SDs significantly different (P < 0.05)?
		4798.33	122075		0.0564045	1.43499
Average		3239.22	87805.3		0.0509627	1.43458				ANOVA table	SS	DF	MS	F (DFn, DFd)	P value
Std Error		983.171	21929.8		0.00370767	0.00857891				Treatment (between columns)	3.392	8	0.424	F (8, 18) = 13.93	P<0.0001
SD		1702.9	37983.4		0.00642187	0.0148591				Residual (within columns)	0.5478	18	0.03043
pp4570	mEgr3.1	2920.33	33822		0.0901143	1.04366				Total	3.94	26
		5949	72485.7		0.0894802	1.09027
		6666.67	73958.3		0.0783668	0.869382				Data summary
Average		5178.67	60088.7		0.0859871	1.00111				Number of treatments (columns)	9
Std Error		1148.01	13140.2		0.00381452	0.0672222				Number of values (total)	27
SD		1988.42	22759.5		0.00660695	0.116432
pp1765	mEgr3.2	3997	55515.3		0.123338	1.71307				Multiple comparisons
		7679	144832		0.115501	2.17845				Number of families	1
		8213.33	143032		0.0965479	1.68134				Number of comparisons per family	8
Average		6629.78	114460		0.111796	1.85762				Alpha	0.05
Std Error		1325.4	29476.8		0.00795237	0.160678
SD		2295.65	51055.3		0.0137739	0.278303				Dunnett's multiple comparisons test	Mean Diff.	95.00% CI of diff.	Below threshold?	Summary	Adjusted P Value	A-?
pp4580	mEgr2.1/3	4682	30312		0.144475	0.935353				Con vs. mEgr2.1	0.1467	-0.2714 to 0.5648	No	ns	0.8628	B	mEgr2.1
		10205.7	76877.3		0.153506	1.15633				Con vs. mEgr2.2	-0.4333	-0.8514 to -0.01523	Yes	*	0.0403	C	mEgr2.2
		8981.67	71755		0.10558	0.843482				Con vs. mEgr3.1	0	-0.4181 to 0.4181	No	ns	>0.9999	D	mEgr3.1
Average		7956.44	59648.1		0.13452	0.978388				Con vs. mEgr3.2	-0.8567	-1.275 to -0.4386	Yes	****	<0.0001	E	mEgr3.2
Std Error		1674.92	14742.4		0.0147031	0.0928389				Con vs. mEgr2.1/3	0.02	-0.3981 to 0.4381	No	ns	>0.9999	F	mEgr2.1/3
SD		2901.04	25534.6		0.0254666	0.160802				Con vs. mEgr2.2/3	-0.5267	-0.9448 to -0.1086	Yes	*	0.0103	G	mEgr2.2/3
pp4566	mEgr2.2/3	2957	48713.7		0.0912457	1.50318				Con vs. mEgr3.1/2	0.1867	-0.2314 to 0.6048	No	ns	0.6889	H	mEgr3.1/2
		6109	118352		0.0918868	1.78016				Con vs. mEgr3.2/2	-0.5833	-1.001 to -0.1652	Yes	**	0.0044	I	mEgr3.2/2
		6860	110987		0.0806395	1.30465
Average		5308.67	92684.2		0.087924	1.52933				Test details	Mean 1	Mean 2	Mean Diff.	SE of diff.	n1	n2	q	DF
Std Error		1195.65	22087.9		0.00364696	0.13789				Con vs. mEgr2.1	1	0.8533	0.1467	0.1424	3	3	1.03	18
SD		2070.93	38257.3		0.00631671	0.238832				Con vs. mEgr2.2	1	1.433	-0.4333	0.1424	3	3	3.042	18
pp4568	mEgr3.1/2	1633.67	30762		0.0504109	0.949239				Con vs. mEgr3.1	1	1	0	0.1424	3	3	0	18
		4687.33	61599		0.0705032	0.926524				Con vs. mEgr3.2	1	1.857	-0.8567	0.1424	3	3	6.014	18
		3749.33	47327.7		0.0440735	0.556338				Con vs. mEgr2.1/3	1	0.98	0.02	0.1424	3	3	0.1404	18
Average		3356.78	46562.9		0.0549959	0.8107				Con vs. mEgr2.2/3	1	1.527	-0.5267	0.1424	3	3	3.697	18
Std Error		903.105	8910.08		0.00796656	0.12735				Con vs. mEgr3.1/2	1	0.8133	0.1867	0.1424	3	3	1.311	18
SD		1564.22	15432.7		0.0137985	0.220577				Con vs. mEgr3.2/2	1	1.583	-0.5833	0.1424	3	3	4.095	18
pp4572	mEgr3.2/2	1577	55422		0.0486623	1.71019
		3952.33	112821		0.0594479	1.69696
		4234.33	113918		0.0497747	1.33911
Average		3254.56	94053.4		0.0526283	1.58208
Std Error		842.719	19318.3		0.00342488	0.121549
SD		1459.63	33460.3		0.00593206	0.210529
Figure data
HEK293T
	Mean			Mean
EGR transactivator	Name	pIRES	PPN HIF2a	Name	pIRES	PPN HIF2a
pp275	Con	1142.56	61320.3	Con	0.019282	1
pp1763	mEgr2.1	4451.44	53149.8	mEgr2.1	0.075528	0.849952
pp1257	mEgr2.2	3239.22	87805.3	mEgr2.2	0.0509627	1.43458
pp4570	mEgr3.1	5178.67	60088.7	mEgr3.1	0.0859871	1.00111
pp1765	mEgr3.2	6629.78	114460	mEgr3.2	0.111796	1.85762
pp4580	mEgr2.1/3	7956.44	59648.1	mEgr2.1/3	0.13452	0.978388
pp4566	mEgr2.2/3	5308.67	92684.2	mEgr2.2/3	0.087924	1.52933
pp4568	mEgr3.1/2	3356.78	46562.9	mEgr3.1/2	0.0549959	0.8107
pp4572	mEgr3.2/2	3254.56	94053.4	mEgr3.2/2	0.0526283	1.58208
	SEM			SEM
EGR transactivator	Name	pIRES	PPN HIF2a	Name	pIRES	PPN HIF2a
pp275	Con	227.537	15420.2	Con	0.00129818	0
pp1763	mEgr2.1	853.425	14688.9	mEgr2.1	0.00583565	0.0377341
pp1257	mEgr2.2	983.171	21929.8	mEgr2.2	0.00370767	0.00857891
pp4570	mEgr3.1	1148.01	13140.2	mEgr3.1	0.00381452	0.0672222
pp1765	mEgr3.2	1325.4	29476.8	mEgr3.2	0.00795237	0.160678
pp4580	mEgr2.1/3	1674.92	14742.4	mEgr2.1/3	0.0147031	0.0928389
pp4566	mEgr2.2/3	1195.65	22087.9	mEgr2.2/3	0.00364696	0.13789
pp4568	mEgr3.1/2	903.105	8910.08	mEgr3.1/2	0.00796656	0.12735
pp4572	mEgr3.2/2	842.719	19318.3	mEgr3.2/2	0.00342488	0.121549
	SD			SD
EGR transactivator	Name	pIRES	PPN HIF2a	Name	pIRES	PPN HIF2a
pp275	Con	394.106	26708.5	Con	0.00224851	0
pp1763	mEgr2.1	1478.17	25441.9	mEgr2.1	0.0101076	0.0653573
pp1257	mEgr2.2	1702.9	37983.4	mEgr2.2	0.00642187	0.0148591
pp4570	mEgr3.1	1988.42	22759.5	mEgr3.1	0.00660695	0.116432
pp1765	mEgr3.2	2295.65	51055.3	mEgr3.2	0.0137739	0.278303
pp4580	mEgr2.1/3	2901.04	25534.6	mEgr2.1/3	0.0254666	0.160802
pp4566	mEgr2.2/3	2070.93	38257.3	mEgr2.2/3	0.00631671	0.238832
pp4568	mEgr3.1/2	1564.22	15432.7	mEgr3.1/2	0.0137985	0.220577
pp4572	mEgr3.2/2	1459.63	33460.3	mEgr3.2/2	0.00593206	0.210529

## Sheet: 6A_raw_data
pp number	Name		Function		Abbreviation
275	pIRES-hrGFP-2a		Control/empty vector		Con
804	PPN hHIF1a.HA/pIRES		HIF transactivator		PPN HIF1a
803	PPN hHIF2a.HA/pIRES		HIF transactivator		PPN HIF2a
798	mEgr1/pIRES		EGR coactivator		mEgr1
1257	mEgr2 var2/pIRES		EGR coactivator		mEgr2.2
Hep3B were plated onto 12-well plates at 200,000 cells per well.
Cells were transfected 24 hours later in triplicate with 400 ng HIF plasmid and 600 ng EGR plasmid per well using Lipofectamine 3000.
Media was changed after 4 hours.
Cells were harvested 48 hours later using the Bio-Rad Aurum Total RNA kit (7326820).
Normoxia and 8-hour hypoxia (1% O2, 5% CO2, 37° C) control plates were harvested concurrently.
cDNA was prepared from 1 ug RNA with Bio-Rad iScript cDNA synthesis kit (170-8891).
qPCR was performed using SYBR GreenER for cyclophilin (Invitrogen #11760) and PowerUP SYBR mix for Epo (Thermo Fisher #A25742), which is currently sold as an alternative product for SYBR GreenER.
Samples that did not amplify were arbitrarily set to Ct=40. These are in red text on the analysis tab.
dCt values were normalized (ddCt) to the average dCt of pIRES (pp275) control transfections.
Relative abundance was calculated as 2^ddCt. The average of each triplicate PCR reaction was determined, and the mean of averages for each triplicate transfection was plotted.
						Ct set to 40 if Undetermined
Well Position	Sample	Plasmid #1	Plasmid #2	Target	Epo Ct	Target	Cyclo Ct	Cyclo Ct Mean	dCt normalizer	dCt	Mean dCt	ddCt	2^ddCt	Mean 2^ddCt	Std Dev		Plasmids		Fold induction (Mean 2^ddCt)	Std Dev		Plasmids		Mean	SEM	SD
A1	Sample 1	275	798	hEpo	40	hCyclo	25.5361	25.5018	12.9405	14.4982	12.8198	-1.55779	0.33967	1.47225	1.15493			Normoxia	0.488476	0		None	Normoxia	0.571444	0.109789	0.190161								Normoxia control
A2	Sample 1	275	798	hEpo	37.0371	hCyclo	25.5079	25.5018		11.5354		1.40507	2.6483						0.436864	0		None	Hypoxia	35.3687	3.10757	5.38247								ANOVA summary
A3	Sample 1	275	798	hEpo	37.9274	hCyclo	25.4612	25.5018		12.4257		0.514779	1.42877						0.788992	1.35974e-16														F	39.22
B1	Sample 2	275	798	hEpo	40	hCyclo	25.4204	25.3523		14.6477	12.1201	-1.70728	0.306237	2.94672	2.33565							pp275+pp798	Egr1	1.86297	0.548859	0.950652								P value	<0.0001
B2	Sample 2	275	798	hEpo	36.37	hCyclo	25.3857	25.3523		11.0177		1.92274	3.79142					8 hr Hypoxia	33.5869	10.2545		pp275+pp1257	Egr2.2	2.04547	1.11513	1.93146								P value summary	****
B3	Sample 2	275	798	hEpo	36.0471	hCyclo	25.2507	25.3523		10.6948		2.24565	4.7425						41.4161	14.0564														Significant diff. among means (P < 0.05)?	Yes
C1	Sample 3	275	798	hEpo	37.0863	hCyclo	25.6891	25.6176		11.4687	13.4111	1.47177	2.77362	1.16993	1.38884				31.103	8.09123		pp804+pp275	PPN HIF1a	2.38706	0.743916	1.2885								R squared	0.9464
C2	Sample 3	275	798	hEpo	40	hCyclo	25.6162	25.6176		14.3824		-1.4419	0.368083									pp804+pp798	PPN HIF1a + Egr1	3.29548	0.389047	0.67385
C3	Sample 3	275	798	hEpo	40	hCyclo	25.5477	25.6176		14.3824		-1.4419	0.368083				pp275+pp798	Egr1	1.47225	1.15493		pp804+pp1257	PPN HIF1a + Egr2.2	4.44836	0.565222	0.978994								Brown-Forsythe test
D1	Sample 4	275	1257	hEpo	37.0871	hCyclo	25.3247	25.1949		11.8922	12.6775	1.04829	2.06807	1.79507	1.40403				2.94672	2.33565														F (DFn, DFd)	1.391 (9, 20)
D2	Sample 4	275	1257	hEpo	40	hCyclo	25.1962	25.1949		14.8051		-1.86465	0.274591						1.16993	1.38884		pp803+pp275	PPN HIF2a	22.6622	2.45206	4.2471								P value	0.2564
D3	Sample 4	275	1257	hEpo	36.5301	hCyclo	25.0638	25.1949		11.3352		1.60528	3.04255									pp803+pp798	PPN HIF2a + Egr1	29.6001	6.51259	11.2801								P value summary	ns
E1	Sample 5	275	1257	hEpo	40	hCyclo	25.1628	25.0677		14.9323	14.9323	-1.99185	0.251416	0.251416	0		pp275+pp1257	Egr2.2	1.79507	1.40403		pp803+pp1257	PPN HIF2a + Egr2.2	37.7073	0.406595	0.704243								Are SDs significantly different (P < 0.05)?	No
E2	Sample 5	275	1257	hEpo	40	hCyclo	25.0652	25.0677		14.9323		-1.99185	0.251416						0.251416	0
E3	Sample 5	275	1257	hEpo	40	hCyclo	24.9751	25.0677		14.9323		-1.99185	0.251416						4.08992	3.25785														Bartlett's test
F1	Sample 6	275	1257	hEpo	36.2333	hCyclo	25.8342	25.7095		10.5238	11.682	2.41669	5.33944	4.08992	3.25785																			Bartlett's statistic (corrected)
F2	Sample 6	275	1257	hEpo	35.9411	hCyclo	25.6678	25.7095		10.2316		2.70886	6.53804				pp804+pp275	PPN HIF1a	2.58208	2.02825														P value
F3	Sample 6	275	1257	hEpo	40	hCyclo	25.6265	25.7095		14.2905		-1.35005	0.392279						1.01217	0														P value summary
G1	Sample 7	804	275	hEpo	36.8219	hCyclo	26.1999	26.0691		10.7528	12.066	2.18768	4.55574	2.58208	2.02825				3.56694	5.32535														Are SDs significantly different (P < 0.05)?
G2	Sample 7	804	275	hEpo	40	hCyclo	26.039	26.0691		13.9309		-0.990434	0.503326
G3	Sample 7	804	275	hEpo	37.5835	hCyclo	25.9684	26.0691		11.5144		1.42609	2.68717				pp804+pp798	PPN HIF1a + Egr1	3.6405	3.70416														ANOVA table	SS	DF	MS	F (DFn, DFd)	P value
H1	Sample 8	804	275	hEpo	40	hCyclo	27.107	27.077		12.923	12.923	0.0174549	1.01217	1.01217	0				2.51899	3.76049														Treatment (between columns)	6445	9	716.1	F (9, 20) = 39.22	P<0.0001
H2	Sample 8	804	275	hEpo	40	hCyclo	27.0824	27.077		12.923		0.0174549	1.01217						3.72695	1.38064														Residual (within columns)	365.2	20	18.26
H3	Sample 8	804	275	hEpo	40	hCyclo	27.0416	27.077		12.923		0.0174549	1.01217																					Total	6810	29
A4	Sample 9	804	275	hEpo	35.6974	hCyclo	26.0129	26.0373		9.66007	12.5285	3.28038	9.71612	3.56694	5.32535		pp804+pp1257	PPN HIF1a + Egr2.2	5.5483	3.76543
A5	Sample 9	804	275	hEpo	40	hCyclo	25.9409	26.0373		13.9627		-1.02224	0.492352						4.12428	1.44544														Data summary
A6	Sample 9	804	275	hEpo	40	hCyclo	26.1581	26.0373		13.9627		-1.02224	0.492352						3.6725	1.79052														Number of treatments (columns)	10
B4	Sample 10	804	798	hEpo	40	hCyclo	25.7513	25.7277		14.2723	11.901	-1.33186	0.397256	3.6405	3.70416																			Number of values (total)	30
B5	Sample 10	804	798	hEpo	35.7276	hCyclo	25.689	25.7277		9.9999		2.94055	7.67704				pp803+pp275	PPN HIF2a	23.7424	5.15454
B6	Sample 10	804	798	hEpo	37.1586	hCyclo	25.7427	25.7277		11.4309		1.50955	2.84721						17.9793	4.42036														Multiple comparisons
C4	Sample 11	804	798	hEpo	35.6981	hCyclo	25.5409	25.5361		10.162	13.0299	2.77847	6.86122	2.51899	3.76049				26.2649	7.44319														Number of families	1
C5	Sample 11	804	798	hEpo	40	hCyclo	25.5298	25.5361		14.4639		-1.5234	0.347866																					Number of comparisons per family	9
C6	Sample 11	804	798	hEpo	40	hCyclo	25.5377	25.5361		14.4639		-1.5234	0.347866				pp803+pp798	PPN HIF2a + Egr1	16.8633	2.99901														Alpha	0.05
D4	Sample 12	804	798	hEpo	36.3776	hCyclo	25.307	25.2792		11.0984	11.1106	1.84204	3.58518	3.72695	1.38064				33.6083	2.17344
D5	Sample 12	804	798	hEpo	36.9431	hCyclo	25.3093	25.2792		11.6639		1.27659	2.42266						38.3288	9.9358														Dunnett's multiple comparisons test	Mean Diff.	95.00% CI of diff.	Below threshold?	Summary	Adjusted P Value	A-?
D6	Sample 12	804	798	hEpo	35.8487	hCyclo	25.2214	25.2792		10.5695		2.371	5.173																					Normoxia vs. Hypoxia	-34.8	-45.08 to -24.52	Yes	****	<0.0001	B	Hypoxia
E4	Sample 13	804	1257	hEpo	35.8811	hCyclo	25.1686	25.1309		10.7502	10.7017	2.19022	4.56375	5.5483	3.76543		pp803+pp1257	PPN HIF2a + Egr2.2	36.9817	8.85274														Normoxia vs. pIRES Egr1	-1.29	-11.57 to 8.989	No	ns	0.9999	C	pIRES Egr1
E5	Sample 13	804	1257	hEpo	34.7921	hCyclo	25.1378	25.1309		9.66125		3.2792	9.7082						37.7522	9.40094														Normoxia vs. pIRES Egr2	-1.473	-11.75 to 8.806	No	ns	0.9996	D	pIRES Egr2
E6	Sample 13	804	1257	hEpo	36.8246	hCyclo	25.0863	25.1309		11.6938		1.24669	2.37296						38.388	5.79165														Normoxia vs. Hif-1a pIRES	-1.813	-12.09 to 8.466	No	ns	0.998	E	Hif-1a pIRES
F4	Sample 14	804	1257	hEpo	36.0693	hCyclo	25.3407	25.2606		10.8088	10.9634	2.13166	4.38221	4.12428	1.44544																			Normoxia vs. Hif-1a Egr1	-2.723	-13.00 to 7.556	No	ns	0.9717	F	Hif-1a Egr1
F5	Sample 14	804	1257	hEpo	36.8408	hCyclo	25.221	25.2606		11.5802		1.36022	2.56724																					Normoxia vs. Hif-1a Egr2	-3.873	-14.15 to 6.406	No	ns	0.8432	G	Hif-1a Egr2
F6	Sample 14	804	1257	hEpo	35.7618	hCyclo	25.22	25.2606		10.5013		2.4392	5.4234																					Normoxia vs. Hif-2a pIRES	-22.09	-32.37 to -11.81	Yes	****	<0.0001	H	Hif-2a pIRES
G4	Sample 15	804	1257	hEpo	37.1834	hCyclo	25.5369	25.5124		11.6711	11.169	1.2694	2.41061	3.6725	1.79052																			Normoxia vs. Hif-2a Egr1	-29.03	-39.31 to -18.75	Yes	****	<0.0001	I	Hif-2a Egr1
G5	Sample 15	804	1257	hEpo	36.9242	hCyclo	25.5405	25.5124		11.4118		1.52863	2.88511																					Normoxia vs. Hif-2a Egr2	-37.13	-47.41 to -26.85	Yes	****	<0.0001	J	Hif-2a Egr2
G6	Sample 15	804	1257	hEpo	35.9364	hCyclo	25.4598	25.5124		10.424		2.51647	5.72179
H4	Sample 16	803	275	hEpo	34.4712	hCyclo	26.4678	26.3983		8.07294	8.39363	4.86751	29.1922	23.7424	5.15454																			Test details	Mean 1	Mean 2	Mean Diff.	SE of diff.	n1	n2	q	DF
H5	Sample 16	803	275	hEpo	34.8096	hCyclo	26.3841	26.3983		8.41127		4.52918	23.0898																					Normoxia vs. Hypoxia	0.5733	35.37	-34.8	3.489	3	3	9.974	20
H6	Sample 16	803	275	hEpo	35.095	hCyclo	26.3429	26.3983		8.69669		4.24377	18.9453																					Normoxia vs. pIRES Egr1	0.5733	1.863	-1.29	3.489	3	3	0.3698	20
A7	Sample 17	803	275	hEpo	35.5246	hCyclo	26.5716	26.544		8.98062	8.79927	3.95983	15.5606	17.9793	4.42036																			Normoxia vs. pIRES Egr2	0.5733	2.047	-1.473	3.489	3	3	0.4223	20
A8	Sample 17	803	275	hEpo	34.9558	hCyclo	26.5408	26.544		8.41181		4.52865	23.0812																					Normoxia vs. Hif-1a pIRES	0.5733	2.387	-1.813	3.489	3	3	0.5198	20
A9	Sample 17	803	275	hEpo	35.5493	hCyclo	26.5195	26.544		9.00537		3.93509	15.296																					Normoxia vs. Hif-1a Egr1	0.5733	3.297	-2.723	3.489	3	3	0.7806	20
B7	Sample 18	803	275	hEpo	34.2769	hCyclo	25.6104	25.6667		8.61025	8.26254	4.3302	20.115	26.2649	7.44319																			Normoxia vs. Hif-1a Egr2	0.5733	4.447	-3.873	3.489	3	3	1.11	20
B8	Sample 18	803	275	hEpo	34.0138	hCyclo	25.7117	25.6667		8.34709		4.59337	24.1402																					Normoxia vs. Hif-2a pIRES	0.5733	22.66	-22.09	3.489	3	3	6.331	20
B9	Sample 18	803	275	hEpo	33.497	hCyclo	25.6779	25.6667		7.83028		5.11017	34.5394																					Normoxia vs. Hif-2a Egr1	0.5733	29.6	-29.03	3.489	3	3	8.32	20
C7	Sample 19	803	798	hEpo	34.4895	hCyclo	25.8659	25.8851		8.60444	8.87937	4.33601	20.1962	16.8633	2.99901																			Normoxia vs. Hif-2a Egr2	0.5733	37.71	-37.13	3.489	3	3	10.64	20
C8	Sample 19	803	798	hEpo	34.9793	hCyclo	25.8338	25.8851		9.09418		3.84627	14.3828
C9	Sample 19	803	798	hEpo	34.8246	hCyclo	25.9556	25.8851		8.93948		4.00097	16.0108
D7	Sample 20	803	798	hEpo	33.4582	hCyclo	25.5933	25.6244		7.83383	7.87177	5.10663	34.4546	33.6083	2.17344																			Hypoxia control
D8	Sample 20	803	798	hEpo	33.4261	hCyclo	25.6472	25.6244		7.80167		5.13878	35.2312																					ANOVA summary
D9	Sample 20	803	798	hEpo	33.6042	hCyclo	25.6328	25.6244		7.9798		4.96065	31.139																					F	36.02
E7	Sample 21	803	798	hEpo	33.591	hCyclo	25.3769	25.3995		8.19149	7.71693	4.74896	26.8893	38.3288	9.9358																			P value	<0.0001
E8	Sample 21	803	798	hEpo	32.8544	hCyclo	25.3764	25.3995		7.45483		5.48562	44.8061																					P value summary	****
E9	Sample 21	803	798	hEpo	32.904	hCyclo	25.4454	25.3995		7.50446		5.436	43.291																					Significant diff. among means (P < 0.05)?	Yes
F7	Sample 22	803	1257	hEpo	32.8003	hCyclo	25.361	25.4043		7.39591	7.75857	5.54454	46.6739	36.9817	8.85274																			R squared	0.9412
F8	Sample 22	803	1257	hEpo	33.2176	hCyclo	25.387	25.4043		7.81327		5.12719	34.9492
F9	Sample 22	803	1257	hEpo	33.4709	hCyclo	25.4651	25.4043		8.06655		4.87391	29.3219																					Brown-Forsythe test
G7	Sample 23	803	1257	hEpo	32.7882	hCyclo	25.2934	25.3326		7.45561	7.73537	5.48484	44.7819	37.7522	9.40094																			F (DFn, DFd)	1.309 (8, 18)
G8	Sample 23	803	1257	hEpo	32.9015	hCyclo	25.3366	25.3326		7.56887		5.37159	41.4008																					P value	0.3001
G9	Sample 23	803	1257	hEpo	33.5142	hCyclo	25.3678	25.3326		8.18163		4.75883	27.0739																					P value summary	ns
H7	Sample 24	803	1257	hEpo	33.1061	hCyclo	25.5948	25.6424		7.46365	7.68872	5.47681	44.5331	38.388	5.79165																			Are SDs significantly different (P < 0.05)?	No
H8	Sample 24	803	1257	hEpo	33.5372	hCyclo	25.6478	25.6424		7.89473		5.04572	33.0305
H9	Sample 24	803	1257	hEpo	33.3502	hCyclo	25.6848	25.6424		7.70778		5.23268	37.6004																					Bartlett's test
																																		Bartlett's statistic (corrected)
A10	Sample 26	Normoxia		hEpo	40	hCyclo	26.0108	26.0259		13.9741	13.9741	-1.03364	0.488476	0.488476	0																			P value
A11	Sample 26	Normoxia		hEpo	40	hCyclo	25.9726	26.0259		13.9741		-1.03364	0.488476																					P value summary
A12	Sample 26	Normoxia		hEpo	40	hCyclo	26.0943	26.0259		13.9741		-1.03364	0.488476																					Are SDs significantly different (P < 0.05)?
B10	Sample 27	Normoxia		hEpo	40	hCyclo	25.7802	25.8648		14.1352	14.1352	-1.19474	0.436864	0.436864	0
B11	Sample 27	Normoxia		hEpo	40	hCyclo	25.7093	25.8648		14.1352		-1.19474	0.436864																					ANOVA table	SS	DF	MS	F (DFn, DFd)	P value
B12	Sample 27	Normoxia		hEpo	40	hCyclo	26.1049	25.8648		14.1352		-1.19474	0.436864																					Treatment (between columns)	5844	8	730.5	F (8, 18) = 36.02	P<0.0001
C10	Sample 28	Normoxia		hEpo	40	hCyclo	26.693	26.7176		13.2824	13.2824	-0.341918	0.788992	0.788992	1.35974e-16																			Residual (within columns)	365.1	18	20.28
C11	Sample 28	Normoxia		hEpo	40	hCyclo	26.6831	26.7176		13.2824		-0.341918	0.788992																					Total	6209	26
C12	Sample 28	Normoxia		hEpo	40	hCyclo	26.7769	26.7176		13.2824		-0.341918	0.788992
F10	Sample 31	8 hr Hypoxia		hEpo	33.78	hCyclo	25.6896	25.7641		8.01589	7.91343	4.92457	30.3698	33.5869	10.2545																			Data summary
F11	Sample 31	8 hr Hypoxia		hEpo	33.2106	hCyclo	25.6905	25.7641		7.44655		5.49391	45.0642																					Number of treatments (columns)	9
F12	Sample 31	8 hr Hypoxia		hEpo	34.042	hCyclo	25.9122	25.7641		8.27787		4.66259	25.3267																					Number of values (total)	27
G10	Sample 32	8 hr Hypoxia		hEpo	33.7925	hCyclo	26.0508	26.0508		7.74171	7.62093	5.19874	36.7263	41.4161	14.0564
G11	Sample 32	8 hr Hypoxia		hEpo	33.1529	hCyclo	26.0005	26.0508		7.10206		5.83839	57.2178																					Multiple comparisons
G12	Sample 32	8 hr Hypoxia		hEpo	34.0698	hCyclo	26.1012	26.0508		8.01901		4.92145	30.3042																					Number of families	1
H10	Sample 33	8 hr Hypoxia		hEpo	34.0467	hCyclo	26.4164	26.44		7.6067	8.01207	5.33375	40.3292	31.103	8.09123																			Number of comparisons per family	8
H11	Sample 33	8 hr Hypoxia		hEpo	34.5852	hCyclo	26.4176	26.44		8.14526		4.7952	27.7651																					Alpha	0.05
H12	Sample 33	8 hr Hypoxia		hEpo	34.7242	hCyclo	26.4859	26.44		8.28426		4.6562	25.2148
																																		Dunnett's multiple comparisons test	Mean Diff.	95.00% CI of diff.	Below threshold?	Summary	Adjusted P Value	B-?
																																		Hypoxia vs. pIRES Egr1	33.51	22.71 to 44.30	Yes	****	<0.0001	C	pIRES Egr1
																																		Hypoxia vs. pIRES Egr2	33.32	22.53 to 44.12	Yes	****	<0.0001	D	pIRES Egr2
																																		Hypoxia vs. Hif-1a pIRES	32.98	22.19 to 43.78	Yes	****	<0.0001	E	Hif-1a pIRES
																																		Hypoxia vs. Hif-1a Egr1	32.07	21.28 to 42.87	Yes	****	<0.0001	F	Hif-1a Egr1
																																		Hypoxia vs. Hif-1a Egr2	30.92	20.13 to 41.72	Yes	****	<0.0001	G	Hif-1a Egr2
																																		Hypoxia vs. Hif-2a pIRES	12.71	1.916 to 23.50	Yes	*	0.0171	H	Hif-2a pIRES
																																		Hypoxia vs. Hif-2a Egr1	5.77	-5.024 to 16.56	No	ns	0.5144	I	Hif-2a Egr1
																																		Hypoxia vs. Hif-2a Egr2	-2.337	-13.13 to 8.457	No	ns	0.9874	J	Hif-2a Egr2
																																		Test details	Mean 1	Mean 2	Mean Diff.	SE of diff.	n1	n2	q	DF
																																		Hypoxia vs. pIRES Egr1	35.37	1.863	33.51	3.677	3	3	9.112	18
																																		Hypoxia vs. pIRES Egr2	35.37	2.047	33.32	3.677	3	3	9.062	18
																																		Hypoxia vs. Hif-1a pIRES	35.37	2.387	32.98	3.677	3	3	8.97	18
																																		Hypoxia vs. Hif-1a Egr1	35.37	3.297	32.07	3.677	3	3	8.722	18
																																		Hypoxia vs. Hif-1a Egr2	35.37	4.447	30.92	3.677	3	3	8.41	18
																																		Hypoxia vs. Hif-2a pIRES	35.37	22.66	12.71	3.677	3	3	3.456	18
																																		Hypoxia vs. Hif-2a Egr1	35.37	29.6	5.77	3.677	3	3	1.569	18
																																		Hypoxia vs. Hif-2a Egr2	35.37	37.71	-2.337	3.677	3	3	0.6355	18

## Sheet: 6B_raw_data
pp number	Name	Function	Abbreviation
2648	DsRed-miR30 Control (2+1+2+1)/pLenti6-neo	control shRNA	Con KD
2649	DsRed-miR30 hHIF1a (A+B+C+D)/pLenti6-neo	HIF-1a shRNA	HIF1a KD
2650	DsRed-miR30 hEPAS1 (1+2+3+4)/pLenti6-neo	HIF-2a shRNA	HIF2a KD
2651	DsRed-miR30 hEGR1 (1+2+9+10)/pLenti6-neo	EGR1 shRNA	EGR1 KD
2652	DsRed-miR30 hEGR2 (1+2+3+5)/pLenti6-neo	EGR2 shRNA	EGR2 KD								Normalized
											Epo										Hypoxia control
Lentivirus particles were generated in HEK293T cells using the plasmids listed above.											Treatment/shRNA	WT-Norm	WT-Hyp	Ctrl KD-norm	Ctrl KD-Hyp	HIF1a KD-Hyp	HIF2a KD-Hyp	EGR1 KD-Hyp	EGR2 KD-Hyp		Brown-Forsythe ANOVA test
Hep3B cells were induced with the Lentivirus followed by selection to generate stable cell lines expressing DsRed-shRNA constructs targeting their respective genes for siRNA knockdown.											Mean	1	42.1162	1.3383	45.8772	16.9706	8.74116	32.9932	30.6282		F* (DFn, DFd)	53.25 (5.000, 8.744)
Target gene knockdown was confirmed by immunoblot.																					P value	<0.0001
											Treatment	WT-Norm	WT-Hyp	Ctrl KD-norm	Ctrl KD-Hyp	HIF1a KD-Hyp	HIF2a KD-Hyp	EGR1 KD-Hyp	EGR2 KD-Hyp		P value summary	****
Cells were harvested after normoxic and 8-hour hypoxic (1% O2, 5% CO2, 37° C) incubation.											SD	0.0873825	2.43174	0.354289	10.1731	2.059	1.81371	4.01454	2.4643		Significant diff. among means (P < 0.05)?	Yes
RNA was extracted using Sigma GenElute mammalian Total RNA kit (RTN70), followed by cDNA preparation from 1 ug RNA with Bio-Rad iScript cDNA synthesis kit (170-8891).
qPCR was performed using SYBR GreenER (Invitrogen #11760).																					Welch's ANOVA test
dCt values were normalized (ddCt) to the average dCt of WT normoxia control cells.																					W (DFn, DFd)	153.6 (5.000, 13.78)
																					P value	<0.0001
Sample	cycA	Epo	dCt	dCt-normalizer	ddCt	Quantity	Normalizer	Normalized													P value summary	****
WT norm	21.1107	29.317	8.20633	8.22417	-0.0178337	1.01244	1.00305	1.00936													Significant diff. among means (P < 0.05)?	Yes
WT norm	21.1107	29.421	8.31033	8.22417	0.0861664	0.942023	1.00305	0.939162
WT norm	21.1107	29.458	8.34733	8.22417	0.123167	0.91817	1.00305	0.915382													Data summary
WT norm	21.141	29.15	8.009	8.22417	-0.215167	1.16084	1.00305	1.15731													Number of treatments (columns)	6
WT norm	21.141	29.328	8.187	8.22417	-0.0371672	1.0261	1.00305	1.02298													Number of values (total)	36
WT norm	21.141	29.426	8.285	8.22417	0.0608342	0.95871	1.00305	0.955798
		mean	8.22417		mean	1.00305		1													Multiple comparisons
					STD	0.0876487		0.0873825													Number of families	1
																					Number of comparisons per family	5
WT 8h Hyp	20.7327	23.518	2.78533	8.22417	-5.43883	43.3762	1.00305	43.2445													Alpha	0.05
WT 8h Hyp	20.7327	23.579	2.84633	8.22417	-5.37783	41.5804	1.00305	41.4542
WT 8h Hyp	20.7327	23.695	2.96233	8.22417	-5.26183	38.368	1.00305	38.2515													Dunnett's T3 multiple comparisons test	Mean Diff.	95.00% CI of diff.	Below threshold?	Summary	Adjusted P Value	B-?
WT 8h Hyp	20.6043	23.437	2.83267	8.22417	-5.3915	41.9762	1.00305	41.8487													WT-Hyp vs. Ctrl KD- Hyp	-3.763	-18.88 to 11.35	No	ns	0.8923	D	Ctrl KD- Hyp
WT 8h Hyp	20.6043	23.31	2.70567	8.22417	-5.5185	45.8389	1.00305	45.6997													WT-Hyp vs. HIF1a KD-Hyp	25.14	21.11 to 29.18	Yes	****	<0.0001	E	HIF1a KD-Hyp
WT 8h Hyp	20.6043	23.425	2.82067	8.22417	-5.4035	42.3268	1.00305	42.1983													WT-Hyp vs. HIF2a KD-Hyp	33.37	29.45 to 37.30	Yes	****	<0.0001	F	HIF2a KD-Hyp
					mean	42.2444		42.1162													WT-Hyp vs. EGR1 KD-Hyp	9.122	2.878 to 15.37	Yes	**	0.0065	G	EGR1 KD-Hyp
					STD	2.43915		2.43174													WT-Hyp vs. EGR2 KD-Hyp	11.49	7.100 to 15.87	Yes	****	<0.0001	H	EGR2 KD-Hyp
Neg Ctrl norm	20.2843	28.417	8.13267	8.22417	-0.0915	1.06548	1.00305	1.06224													Test details	Mean 1	Mean 2	Mean Diff.	SE of diff.	n1	n2	t	DF
Neg Ctrl norm	20.2843	28.364	8.07967	8.22417	-0.144499	1.10535	1.00305	1.10199													WT-Hyp vs. Ctrl KD- Hyp	42.12	45.88	-3.763	4.269	6	6	0.8815	5.57
Neg Ctrl norm	20.2843	28.574	8.28967	8.22417	0.0654996	0.955614	1.00305	0.952712													WT-Hyp vs. HIF1a KD-Hyp	42.12	16.97	25.14	1.301	6	6	19.33	9.734
Neg Ctrl norm	20.6973	28.023	7.32567	8.22417	-0.898499	1.86412	1.00305	1.85846													WT-Hyp vs. HIF2a KD-Hyp	42.12	8.742	33.37	1.239	6	6	26.94	9.247
Neg Ctrl norm	20.6973	28.26	7.56267	8.22417	-0.661499	1.58173	1.00305	1.57692													WT-Hyp vs. EGR1 KD-Hyp	42.12	32.99	9.122	1.916	6	6	4.76	8.234
Neg Ctrl norm	20.6973	28.354	7.65667	8.22417	-0.567499	1.48195	1.00305	1.47745													WT-Hyp vs. EGR2 KD-Hyp	42.12	30.63	11.49	1.414	6	6	8.125	9.998
					mean	1.34237		1.3383
					STD	0.355368		0.354289
Neg Ctrl 8h Hyp	21.07	23.478	2.408	8.22417	-5.81617	56.3431	1.00305	56.172
Neg Ctrl 8h Hyp	21.07	23.53	2.46	8.22417	-5.76417	54.3484	1.00305	54.1834
Neg Ctrl 8h Hyp	21.07	23.509	2.439	8.22417	-5.78517	55.1453	1.00305	54.9778
Neg Ctrl 8h Hyp	20.536	23.529	2.993	8.22417	-5.23117	37.5611	1.00305	37.447
Neg Ctrl 8h Hyp	20.536	23.529	2.993	8.22417	-5.23117	37.5611	1.00305	37.447
Neg Ctrl 8h Hyp	20.536	23.625	3.089	8.22417	-5.13517	35.143	1.00305	35.0363
					mean	46.017		45.8772
					STD	10.2041		10.1731
HIF1a shRNA 8h Hyp	20.457	24.98	4.523	8.22417	-3.70117	13.0065	1.00305	12.9671
HIF1a shRNA 8h Hyp	20.457	24.6	4.143	8.22417	-4.08117	16.926	1.00305	16.8746
HIF1a shRNA 8h Hyp	20.457	24.567	4.11	8.22417	-4.11417	17.3176	1.00305	17.265
HIF1a shRNA 8h Hyp	20.557	24.583	4.026	8.22417	-4.19817	18.3558	1.00305	18.3001
HIF1a shRNA 8h Hyp	20.557	24.618	4.061	8.22417	-4.16317	17.9159	1.00305	17.8615
HIF1a shRNA 8h Hyp	20.557	24.563	4.006	8.22417	-4.21817	18.6121	1.00305	18.5555
					mean	17.0223		16.9706
					STD	2.06527		2.059
HIF2a shRNA 8h Hyp	20.282	25.583	5.301	8.22417	-2.92317	7.58509	1.00305	7.56206
HIF2a shRNA 8h Hyp	20.282	25.676	5.394	8.22417	-2.83017	7.11156	1.00305	7.08996
HIF2a shRNA 8h Hyp	20.282	25.752	5.47	8.22417	-2.75417	6.74662	1.00305	6.72614
HIF2a shRNA 8h Hyp	20.6597	25.435	4.77533	8.22417	-3.44883	10.9195	1.00305	10.8863
HIF2a shRNA 8h Hyp	20.6597	25.56	4.90033	8.22417	-3.32383	10.0132	1.00305	9.98281
HIF2a shRNA 8h Hyp	20.6597	25.529	4.86933	8.22417	-3.35483	10.2307	1.00305	10.1996
					mean	8.76778		8.74116
					STD	1.81923		1.81371
EGR1 shRNA 8h Hyp	20.4363	23.415	2.97867	8.22417	-5.2455	37.9361	1.00305	37.8209
EGR1 shRNA 8h Hyp	20.4363	23.504	3.06767	8.22417	-5.1565	35.6665	1.00305	35.5582
EGR1 shRNA 8h Hyp	20.4363	23.479	3.04267	8.22417	-5.1815	36.29	1.00305	36.1798
EGR1 shRNA 8h Hyp	20.1117	23.434	3.32233	8.22417	-4.90183	29.895	1.00305	29.8042
EGR1 shRNA 8h Hyp	20.1117	23.399	3.28733	8.22417	-4.93683	30.6291	1.00305	30.5361
EGR1 shRNA 8h Hyp	20.1117	23.521	3.40933	8.22417	-4.81483	28.1455	1.00305	28.0601
					mean	33.0937		32.9932
					STD	4.02677		4.01454
EGR2 shRNA 8h Hyp	20.5587	23.675	3.11633	8.22417	-5.10783	34.4835	1.00305	34.3788
EGR2 shRNA 8h Hyp	20.5587	23.784	3.22533	8.22417	-4.99883	31.9741	1.00305	31.877
EGR2 shRNA 8h Hyp	20.5587	23.791	3.23233	8.22417	-4.99183	31.8194	1.00305	31.7227
EGR2 shRNA 8h Hyp	20.3187	23.731	3.41233	8.22417	-4.81183	28.087	1.00305	28.0017
EGR2 shRNA 8h Hyp	20.3187	23.714	3.39533	8.22417	-4.82883	28.4199	1.00305	28.3336
EGR2 shRNA 8h Hyp	20.3187	23.658	3.33933	8.22417	-4.88483	29.5448	1.00305	29.4551
					mean	30.7215		30.6282
					STD	2.47181		2.4643

## Sheet: 7A_raw_data
rtPCR hEPO during hypoxia time-course (0, 1, 2, 4,8,16 hr)
Hep3B cells
Sample	cycA	Epo	dCt	dCt-normalizer	ddCt	Quantity	Normalizer	Normalized
0h-1	14.355	24.065	9.71	9.24056	0.469444	0.722243	1.11111	0.65002		Normalized
0h-2	15.06	23.3967	8.33667	9.24056	-0.903889	1.8711	1.11111	1.684		Epo										Normoxia (Hyp 0 hr) control
0h-3	15.105	24.78	9.675	9.24056	0.434444	0.739979	1.11111	0.665983		Hyp (hr)	0	1	2	4	8	16				ANOVA summary
		mean	9.24056		mean	1.11111		1		Mean	1	2.13871	5.46682	10.044	9.35451	39.4883				F	4.14
					n	3		3												P value	0.0204
					STD	0.658235		0.592413		Hyp (hr)	0	1	2	4	8	16				P value summary	*
					SEM	0.380032		0.34203		SD	0.592413	1.31707	3.04523	4.33225	3.37897	29.138				Significant diff. among means (P < 0.05)?	Yes
																				R squared	0.633
1h-1	14.39	23.7433	8.11667	9.24056	-1.12389	2.17934	1.11111	1.96141
1h-2	16.1933	23.5533	7.26667	9.24056	-1.97389	3.92826	1.11111	3.53544												Brown-Forsythe test
1h-3	15.0733	23.9567	9.21	9.24056	-0.0305556	1.02141	1.11111	0.919267												F (DFn, DFd)	2.003 (5, 12)
					mean	2.37633		2.13871												P value	0.1504
					n	3		3												P value summary	ns
					STD	1.4634		1.31707												Are SDs significantly different (P < 0.05)?	No
					SEM	0.844897		0.760409
																				Bartlett's test
2h-1	15.6267	22.7433	6.27333	9.24056	-2.96722	7.82029	1.11111	7.03828												Bartlett's statistic (corrected)
2h-2	16.2867	23.1533	8.12	9.24056	-1.12056	2.17431	1.11111	1.95688												P value
2h-3	14.7467	22.9567	6.2	9.24056	-3.04056	8.22808	1.11111	7.40529												P value summary
					mean	6.07423		5.46682												Are SDs significantly different (P < 0.05)?
					n	3		3
					STD	3.38358		3.04523												ANOVA table	SS	DF	MS	F (DFn, DFd)	P value
					SEM	1.95351		1.75816												Treatment (between columns)	3072	5	614.4	F (5, 12) = 4.140	P=0.0204
																				Residual (within columns)	1781	12	148.4
4h-1	16.47	22.185	5.715	9.24056	-3.52556	11.5159	1.11111	10.3643												Total	4853	17
4h-2	15.0333	21.6467	6.61333	9.24056	-2.62722	6.17835	1.11111	5.56053
4h-3	16.7567	22.0167	5.26	9.24056	-3.98056	15.7858	1.11111	14.2073												Data summary
					mean	11.16		10.044												Number of treatments (columns)	6
					n	3		3												Number of values (total)	18
					STD	4.8136		4.33225
					SEM	2.77913		2.50123												Multiple comparisons
																				Number of families	1
8h-1	15.12	21.1767	6.05667	9.24056	-3.18389	9.08753	1.11111	8.1788												Number of comparisons per family	5
8h-2	16.44	21.81	5.37	9.24056	-3.87056	14.6269	1.11111	13.1643												Alpha	0.05
8h-3	14.6767	21.0167	6.34	9.24056	-2.90056	7.46714	1.11111	6.72044
					mean	10.3939		9.35451												Dunnett's multiple comparisons test	Mean Diff.	95.00% CI of diff.	Below threshold?	Summary	Adjusted P Value	A-?
					n	3		3												Hyp (0 hr) vs. Hyp (1 hr)	-1.14	-30.00 to 27.72	No	ns	>0.9999	B	Hyp (hr) 1
					STD	3.7544		3.37897												Hyp (0 hr) vs. Hyp (2 hr)	-4.47	-33.33 to 24.39	No	ns	0.9875	C	Hyp (hr) 2
					SEM	2.16761		1.95085												Hyp (0 hr) vs. Hyp (4 hr)	-9.043	-37.90 to 19.81	No	ns	0.828	D	Hyp (hr) 4
																				Hyp (0 hr) vs. Hyp (8 hr)	-8.353	-37.21 to 20.50	No	ns	0.8652	E	Hyp (hr) 8
16h-1	14.46	19.59	5.13	9.24056	-4.11056	17.2743	1.11111	15.5469												Hyp (0 hr) vs. Hyp (16 hr)	-38.49	-67.35 to -9.632	Yes	**	0.009	F	Hyp (hr) 16
16h-2	17.3767	20.2967	2.92	9.24056	-6.32056	79.9239	1.11111	71.9317
16h-3	15.17	19.305	4.135	9.24056	-5.10556	34.4291	1.11111	30.9863												Test details	Mean 1	Mean 2	Mean Diff.	SE of diff.	n1	n2	q	DF
					mean	43.8758		39.4883												Hyp (0 hr) vs. Hyp (1 hr)	1	2.14	-1.14	9.947	3	3	0.1146	12
					n	3		3												Hyp (0 hr) vs. Hyp (2 hr)	1	5.47	-4.47	9.947	3	3	0.4494	12
					STD	32.3755		29.138												Hyp (0 hr) vs. Hyp (4 hr)	1	10.04	-9.043	9.947	3	3	0.9092	12
					SEM	18.692		16.8229												Hyp (0 hr) vs. Hyp (8 hr)	1	9.353	-8.353	9.947	3	3	0.8398	12
																				Hyp (0 hr) vs. Hyp (16 hr)	1	39.49	-38.49	9.947	3	3	3.87	12

## Sheet: 7D_raw_data
ChIP assay of human EPO enhancer
Hep3B cells
Exposed to normoxia/room air (RA) or continuous hypoxia (CH) at 1% oxygen
Treatment	Antibody	Mean Ct	SD	dCt	quantity	Percent		Percent	RA	CH (4 hr)	CH (8 hr)
RA	Input	30.115	0.124	0	1	100		nIgG	0	0	0
RA	normal IgG	Undetermined	0	Undetermined	0	0		HIF-2a	3.2	7.6	1.9
RA	HIF-2a	35.095	0.168	4.98	0.0316862	3.16862		Egr1	2.5	20.8	1.8
RA	Egr1	35.4333	0.242	5.31833	0.0250624	2.50624		Egr2	0	4	1.7
RA	Egr2	Undetermined	0	Undetermined	0	0
CH (4 hr)	Input	29.9467	0.127	0	1	100
CH (4 hr)	normal IgG	Undetermined	0	Undetermined	0	0
CH (4 hr)	HIF-2a	33.67	0.212	3.72333	0.075712	7.5712
CH (4 hr)	Egr1	32.21	0.132	2.26333	0.20829	20.829
CH (4 hr)	Egr2	34.6	0.146	4.65333	0.0397381	3.97381
CH (8 hr)	Input	29.6967	0.241	0	1	100
CH (8 hr)	normal IgG	Undetermined	0	Undetermined	0	0
CH (8 hr)	HIF-2a	35.42	0.352	5.72333	0.018928	1.8928
CH (8 hr)	Egr1	35.455	0.246	5.75833	0.0184743	1.84743
CH (8 hr)	Egr2	35.54	0.234	5.84333	0.0174173	1.74173

## Sheet: 8A_raw_data
	Mouse #	Sample	Harvest Hct				Normalized															Male mice
floxed Egr2/Alb Cre -	36420	PHZ/Cre-_M_1	18.6				Epo															Column C	PHZ/Cre+
floxed Egr2/Alb Cre -	36469	PHZ/Cre-_M_2	19.6				Genotype	Con/Cre-	PHZ/Cre-	PHZ/Cre+												vs.	vs.
floxed Egr2/Alb Cre -	35977	PHZ/Cre-_M_3	19.6				Mean	1	281.179	54.0413												Column B	PHZ/Cre-
floxed Egr2/Alb Cre -	36205	PHZ/Cre-_M_4	19.8
floxed Egr2/Alb Cre -	36471	PHZ/Cre-_M_5	21.5				Genotype	Con/Cre-	PHZ/Cre-	PHZ/Cre+												Mann Whitney test
floxed Egr2/Alb Cre -	35764	PHZ/Cre-_M_6	22				SD	0.146493	208.487	46.5386												P value	0.013
		Mean	20.1833																			Exact or approximate P value?	Exact
		SD	1.2937																			P value summary	*
																						Significantly different (P < 0.05)?	Yes
																						One- or two-tailed P value?	One-tailed
																						Sum of ranks in column B,C	53 , 25
floxed Egr2/Alb Cre +	36207	PHZ/Cre+_M_1	18.8																			Mann-Whitney U	4
floxed Egr2/Alb Cre +	36182	PHZ/Cre+_M_2	20.2
floxed Egr2/Alb Cre +	36181	PHZ/Cre+_M_3	20.8																			Difference between medians
floxed Egr2/Alb Cre +	36421	PHZ/Cre+_M_4	21.2																			Median of column B	217.7, n=6
floxed Egr2/Alb Cre +	36472	PHZ/Cre+_M_5	21.4																			Median of column C	45.86, n=6
floxed Egr2/Alb Cre +	35761	PHZ/Cre+_M_6	22.4																			Difference: Actual	-171.8
		Mean	20.8																			Difference: Hodges-Lehmann	-165.6
		SD	1.21984
			Ct set to 38 if Undetermined						Outlier eliminated if Ct >3 from other two samples
Plate	Detector	Ct	Mean Qty	Sample		Plate	Detector	Ct	Mean Qty	Sample		Sample	cycA	Epo	dCt	dCt-normalizer	ddCt	Quantity	Normalizer	Normalized
2	cyc	22.3565	22.4275	PHZ/Cre-_M_1		2	EPO	30.9157	30.9403	PHZ/Cre-_M_1		Con/Cre-_M_1	21.2779	38	16.7221	16.4759	0.246166	0.843134	1.00822	0.836264
2	cyc	22.6068				2	EPO	31.0366				Con/Cre-_M_2	21.4634	38	16.5366	16.4759	0.0607102	0.958792	1.00822	0.95098
2	cyc	22.3192				2	EPO	30.8685				Con/Cre-_M_3	21.5445	38	16.4555	16.4759	-0.0204321	1.01426	1.00822	1.006
2	cyc	21.8486	21.7392	PHZ/Cre-_M_2		2	EPO	30.7924	31.2623	PHZ/Cre-_M_2		Con/Cre-_M_4	21.8416	38	16.1584	16.4759	-0.317574	1.24623	1.00822	1.23608
2	cyc					2	EPO	31.7321				Con/Cre-_M_5	21.4929	38	16.5071	16.4759	0.0311309	0.978653	1.00822	0.970679
2	cyc	21.6298				2	EPO	38						mean	16.4759		mean	1.00822		1
2	cyc	22.2958	22.2186	PHZ/Cre-_M_3		2	EPO	29.3627	29.5145	PHZ/Cre-_M_3							n	5		5
2	cyc	22.1418				2	EPO	29.4307									STD	0.147697		0.146493
2	cyc	22.2181				2	EPO	29.7501									SEM	0.0660521		0.0655139
2	cyc	21.3679	21.2958	PHZ/Cre-_M_4		2	EPO	30.3712	30.2065	PHZ/Cre-_M_4
2	cyc	21.3029				2	EPO	30.049				PHZ/Cre-_M_1	22.4275	30.9403	8.51276	16.4759	-7.96317	249.547	1.00822	247.514
2	cyc	21.2167				2	EPO	30.1992				PHZ/Cre-_M_2	21.7392	31.2623	9.52305	16.4759	-6.95288	123.887	1.00822	122.877
2	cyc		22.1804	PHZ/Cre-_M_5		2	EPO	38	32.7878	PHZ/Cre-_M_5		PHZ/Cre-_M_3	22.2186	29.5145	7.2959	16.4759	-9.18003	580.047	1.00822	575.321
2	cyc	22.1605				2	EPO	31.8226				PHZ/Cre-_M_4	21.2958	30.2065	8.91065	16.4759	-7.56528	189.398	1.00822	187.855
2	cyc	22.2002				2	EPO	33.753				PHZ/Cre-_M_5	22.1769	32.7878	10.6108	16.4759	-5.86509	58.2866	1.00822	57.8116
2	cyc	21.8908	21.8584	PHZ/Cre-_M_6		2	EPO	29.2258	29.3692	PHZ/Cre-_M_6		PHZ/Cre-_M_6	21.8584	29.3692	7.5108	16.4759	-8.96512	499.771	1.00822	495.699
2	cyc	21.8944				2	EPO	29.439						mean	8.72733		mean	283.489		281.179
2	cyc	21.7901				2	EPO	29.4429									n	6		6
2	cyc	21.4561	21.3816	PHZ/Cre+_M_1		2	EPO	31.1276	30.8496	PHZ/Cre+_M_1							STD	210.199		208.487
2	cyc	21.359				2	EPO	31.2552									SEM	85.8135		85.1143
2	cyc	21.3297				2	EPO	30.166
2	cyc	21.1292	21.181	PHZ/Cre+_M_2		2	EPO	31.5269	31.7607	PHZ/Cre+_M_2		PHZ/Cre+_M_1	21.3816	30.8496	9.46801	16.4759	-7.00792	128.704	1.00822	127.656
2	cyc	21.1071				2	EPO	31.6016				PHZ/Cre+_M_2	21.181	31.7607	10.5797	16.4759	-5.89622	59.558	1.00822	59.0727
2	cyc	21.3066				2	EPO	32.1536				PHZ/Cre+_M_3	21.1321	38	16.8679	16.4759	0.391927	0.762111	1.00822	0.755901
2	cyc	21.1514	21.1321	PHZ/Cre+_M_3		2	EPO	38	38	PHZ/Cre+_M_3		PHZ/Cre+_M_4	21.7382	33.1733	11.4351	16.4759	-5.0408	32.918	1.00822	32.6498
2	cyc	21.0588				2	EPO	38				PHZ/Cre+_M_5	21.5326	31.5992	10.0666	16.4759	-6.40937	84.9988	1.00822	84.3062
2	cyc	21.1862				2	EPO	38				PHZ/Cre+_M_6	21.6947	33.8509	12.1561	16.4759	-4.3198	19.9705	1.00822	19.8078
2	cyc	21.7092	21.7382	PHZ/Cre+_M_4		2	EPO	34.6319	33.1733	PHZ/Cre+_M_4				mean	11.7622		mean	54.4853		54.0413
2	cyc	21.7641				2	EPO	32.8657									n	6		6
2	cyc	21.7413				2	EPO	32.0223									STD	46.9209		46.5386
2	cyc	21.4737	21.5326	PHZ/Cre+_M_5		2	EPO	31.5195	31.5992	PHZ/Cre+_M_5							SEM	19.1554		18.9993
2	cyc	21.5443				2	EPO	31.4149
2	cyc	21.5799				2	EPO	31.8631
2	cyc	21.7481	21.6947	PHZ/Cre+_M_6		2	EPO	34.4279	33.8509	PHZ/Cre+_M_6
2	cyc	21.6832				2	EPO	32.2515
2	cyc	21.6529				2	EPO	34.8732
2	cyc	21.3105	21.2779	Con/Cre-_M_1		2	EPO	38	38	Con/Cre-_M_1
2	cyc	21.3056				2	EPO	38
2	cyc	21.2176				2	EPO	38
2	cyc	21.4781	21.4634	Con/Cre-_M_2		2	EPO	38	38	Con/Cre-_M_2
2	cyc	21.5174				2	EPO	38
2	cyc	21.3946				2	EPO	38
2	cyc	21.6279	21.5445	Con/Cre-_M_3		2	EPO	38	38	Con/Cre-_M_3
2	cyc	21.5215				2	EPO	38
2	cyc	21.4841				2	EPO	38
2	cyc	21.9638	21.8416	Con/Cre-_M_4		2	EPO	38	38	Con/Cre-_M_4
2	cyc	21.8038				2	EPO	38
2	cyc	21.7573				2	EPO	38
2	cyc	21.5706	21.4929	Con/Cre-_M_5		2	EPO	38	38	Con/Cre-_M_5
2	cyc	21.4305				2	EPO	38
2	cyc	21.4777				2	EPO	38
2	cyc	38	38	No template		2	EPO	38	38	No template
2	cyc	38				2	EPO	38
2	cyc	38				2	EPO	38

## Sheet: 8B_raw_data
	Mouse #	Sample	Harvest Hct				Normalized															Female mice
floxed Egr2/Alb Cre -	36075	PHZ/Cre-_F_1	18.3				Epo															Column C	PHZ/Cre+
floxed Egr2/Alb Cre -	36261	PHZ/Cre-_F_2	18.3				Genotype	Con/Cre-	PHZ/Cre-	PHZ/Cre+												vs.	vs.
floxed Egr2/Alb Cre -	36228	PHZ/Cre-_F_3	19				Mean	1	49.1806	19.8095												Column B	PHZ/Cre-
floxed Egr2/Alb Cre -	36382	PHZ/Cre-_F_4	19.3
floxed Egr2/Alb Cre -	36083	PHZ/Cre-_F_5	19.8				Genotype	Con/Cre-	PHZ/Cre-	PHZ/Cre+												Mann Whitney test
floxed Egr2/Alb Cre -	36385	PHZ/Cre-_F_6	20.7				SD	0.146493	32.8756	12.3748												P value	0.0469
floxed Egr2/Alb Cre -	36381	PHZ/Cre-_F_7	20.8																			Exact or approximate P value?	Exact
		Mean	19.4571																			P value summary	*
		SD	1.03095																			Significantly different (P < 0.05)?	Yes
																						One- or two-tailed P value?	One-tailed
																						Sum of ranks in column B,C	71 , 49
floxed Egr2/Alb Cre +	36287	PHZ/Cre+_F_1	17.5																			Mann-Whitney U	13
floxed Egr2/Alb Cre +	35979	PHZ/Cre+_F_2	19.3
floxed Egr2/Alb Cre +	36178	PHZ/Cre+_F_3	19.6																			Difference between medians
floxed Egr2/Alb Cre +	36216	PHZ/Cre+_F_4	19.6																			Median of column B	55.38, n=7
floxed Egr2/Alb Cre +	36285	PHZ/Cre+_F_5	20.2																			Median of column C	16.64, n=8
floxed Egr2/Alb Cre +	35980	PHZ/Cre+_F_6	21.8																			Difference: Actual	-38.75
floxed Egr2/Alb Cre +	36218	PHZ/Cre+_F_7	22.9																			Difference: Hodges-Lehmann	-29.93
floxed Egr2/Alb Cre +	36069	PHZ/Cre+_F_8	23.5
		Mean	20.55
		SD	2.02061
			Ct set to 38 if Undetermined
Plate	Detector	Ct	Mean Qty	Sample		Plate	Detector	Ct	Mean Qty	Sample		Sample	cycA	Epo	dCt	dCt-normalizer	ddCt	Quantity	Normalizer	Normalized
1	cyc	22.2958	22.4003	PHZ/Cre-_F_1		1	EPO	33.9453	33.0683	PHZ/Cre-_F_1		Con/Cre-_M_1	21.2779	38	16.7221	16.4759	0.246166	0.843134	1.00822	0.836264
1	cyc	22.4057				1	EPO	32.6896				Con/Cre-_M_2	21.4634	38	16.5366	16.4759	0.0607102	0.958792	1.00822	0.95098
1	cyc	22.4995				1	EPO	32.5699				Con/Cre-_M_3	21.5445	38	16.4555	16.4759	-0.0204321	1.01426	1.00822	1.006
1	cyc	22.9336	22.951	PHZ/Cre-_F_2		1	EPO	32.2252	33.2852	PHZ/Cre-_F_2		Con/Cre-_M_4	21.8416	38	16.1584	16.4759	-0.317574	1.24623	1.00822	1.23608
1	cyc	22.9454				1	EPO	34.574				Con/Cre-_M_5	21.4929	38	16.5071	16.4759	0.0311309	0.978653	1.00822	0.970679
1	cyc	22.9739				1	EPO	33.0564						mean	16.4759		mean	1.00822		1
1	cyc	23.9497	23.7531	PHZ/Cre-_F_3		1	EPO	33.5364	33.5338	PHZ/Cre-_F_3							n	5		5
1	cyc	23.705				1	EPO	33.0849									STD	0.147697		0.146493
1	cyc	23.6045				1	EPO	33.98									SEM	0.0660521		0.0655139
1	cyc	23.2765	23.3061	PHZ/Cre-_F_4		1	EPO	38	37.6512	PHZ/Cre-_F_4
1	cyc	23.3159				1	EPO	36.9536				PHZ/Cre-_F_1	22.4003	33.0683	10.668	16.4759	-5.80795	56.0232	1.00822	55.5667
1	cyc	23.326				1	EPO	38				PHZ/Cre-_F_2	22.951	33.2852	10.3342	16.4759	-6.14168	70.6042	1.00822	70.0289
1	cyc	23.8817	23.8868	PHZ/Cre-_F_5		1	EPO	35.3632	35.1023	PHZ/Cre-_F_5		PHZ/Cre-_F_3	23.7531	33.5338	9.78068	16.4759	-6.69524	103.626	1.00822	102.782
1	cyc	23.8674				1	EPO	34.0828				PHZ/Cre-_F_4	23.3061	37.6512	14.3451	16.4759	-2.13084	4.37972	1.00822	4.34403
1	cyc	23.9113				1	EPO	35.8609				PHZ/Cre-_F_5	23.8868	35.1023	11.2155	16.4759	-5.2604	38.3299	1.00822	38.0176
1	cyc	23.6746	23.6877	PHZ/Cre-_F_6		1	EPO	36.1243	35.97	PHZ/Cre-_F_6		PHZ/Cre-_F_6	23.6877	35.97	12.2824	16.4759	-4.19357	18.2974	1.00822	18.1483
1	cyc	23.7462				1	EPO	35.1962				PHZ/Cre-_F_7	23.8565	34.5294	10.6729	16.4759	-5.80302	55.8318	1.00822	55.3769
1	cyc	23.6422				1	EPO	36.5896						mean	11.3284		mean	49.5846		49.1806
1	cyc	23.8626	23.8565	PHZ/Cre-_F_7		1	EPO	35.1186	34.5294	PHZ/Cre-_F_7							n	7		7
1	cyc	23.8382				1	EPO	34.3182									STD	33.1457		32.8756
1	cyc	23.8686				1	EPO	34.1513									SEM	12.5279		12.4258
1	cyc	23.7996	23.6933	PHZ/Cre+_F_1		1	EPO	36.2106	35.482	PHZ/Cre+_F_1
1	cyc	23.6457				1	EPO	35.7097				PHZ/Cre+_F_1	23.6933	35.482	11.7887	16.4759	-4.68724	25.7631	1.00822	25.5532
1	cyc	23.6346				1	EPO	34.5257				PHZ/Cre+_F_2	23.4857	34.8723	11.3866	16.4759	-5.08935	34.0445	1.00822	33.7671
1	cyc	23.4941	23.4857	PHZ/Cre+_F_2		1	EPO	35.414	34.8723	PHZ/Cre+_F_2		PHZ/Cre+_F_3	24.283	37.1952	12.9123	16.4759	-3.56367	11.8242	1.00822	11.7279
1	cyc	23.292				1	EPO	34.0204				PHZ/Cre+_F_4	23.5672	37.4177	13.8504	16.4759	-2.62549	6.17095	1.00822	6.12067
1	cyc	23.671				1	EPO	35.1824				PHZ/Cre+_F_5	24.2508	35.4037	11.1529	16.4759	-5.32304	40.0309	1.00822	39.7048
1	cyc	24.4281	24.283	PHZ/Cre+_F_3		1	EPO	35.5856	37.1952	PHZ/Cre+_F_3		PHZ/Cre+_F_6	23.584	35.6195	12.0354	16.4759	-4.44049	21.713	1.00822	21.5361
1	cyc	24.2208				1	EPO	38				PHZ/Cre+_F_7	24.9817	38	13.0183	16.4759	-3.45761	10.9862	1.00822	10.8966
1	cyc	24.1999				1	EPO	38				PHZ/Cre+_F_8	24.1683	37.4355	13.2672	16.4759	-3.20868	9.24504	1.00822	9.16971
1	cyc	23.4931	23.5672	PHZ/Cre+_F_4		1	EPO	36.253	37.4177	PHZ/Cre+_F_4				mean	12.4265		mean	19.9722		19.8095
1	cyc	23.5663				1	EPO	38									n	8		8
1	cyc	23.6423				1	EPO	38									STD	12.4764		12.3748
1	cyc	24.2645	24.2508	PHZ/Cre+_F_5		1	EPO	35.7911	35.4037	PHZ/Cre+_F_5							SEM	4.41109		4.37515
1	cyc	24.2817				1	EPO	35.5692
1	cyc	24.2062				1	EPO	34.8507
1	cyc	23.5309	23.584	PHZ/Cre+_F_6		1	EPO	34.8205	35.6195	PHZ/Cre+_F_6
1	cyc	23.5434				1	EPO	35.548
1	cyc	23.6778				1	EPO	36.4899
1	cyc	24.9866	24.9817	PHZ/Cre+_F_7		1	EPO	38	38	PHZ/Cre+_F_7
1	cyc	24.9825				1	EPO	38
1	cyc	24.976				1	EPO	38
1	cyc	24.1171	24.1683	PHZ/Cre+_F_8		1	EPO	36.3066	37.4355	PHZ/Cre+_F_8
1	cyc	24.1423				1	EPO	38
1	cyc	24.2456				1	EPO	38
2	cyc	21.3105	21.2779	Con/Cre-_M_1		2	EPO	38	38	Con/Cre-_M_1
2	cyc	21.3056				2	EPO	38
2	cyc	21.2176				2	EPO	38
2	cyc	21.4781	21.4634	Con/Cre-_M_2		2	EPO	38	38	Con/Cre-_M_2
2	cyc	21.5174				2	EPO	38
2	cyc	21.3946				2	EPO	38
2	cyc	21.6279	21.5445	Con/Cre-_M_3		2	EPO	38	38	Con/Cre-_M_3
2	cyc	21.5215				2	EPO	38
2	cyc	21.4841				2	EPO	38
2	cyc	21.9638	21.8416	Con/Cre-_M_4		2	EPO	38	38	Con/Cre-_M_4
2	cyc	21.8038				2	EPO	38
2	cyc	21.7573				2	EPO	38
2	cyc	21.5706	21.4929	Con/Cre-_M_5		2	EPO	38	38	Con/Cre-_M_5
2	cyc	21.4305				2	EPO	38
2	cyc	21.4777				2	EPO	38
2	cyc	38	38	No template		2	EPO	38	38	No template
2	cyc	38				2	EPO	38
2	cyc	38				2	EPO	38
